# Supplementary material for: The Hsc70 disaggregation machinery removes monomer units directly from α-synuclein fibril ends
Source: Nat Commun. 2021 Oct 14;12:5999. doi: 10.1038/s41467-021-25966-w (PMC8516981; doi:10.1038/s41467-021-25966-w)
Supplement: Supplementary file 3 — Source Data [file 41467_2021_25966_MOESM3_ESM.xlsx]

## Sheet: Fig. 2c
	R small	R large	F small 1	F small 2	F small 3	F small mean	F small stdev	F large 1	F large 2	F large 3	F mean	F stdev
0 min	-	329	1	1	1	1	0	0	0	0	0	0
6 min	2.33	277.3	0.29	0.37	0.44	0.366667	0.0612826	0.71	0.63	0.56	0.633333	0.0612826
150 min	1.27	24.64	0.69	0.73	0.63	0.683333	0.0410961	0.31	0.27	0.37	0.316667	0.0410961
360 min	3.58	-	1	1	1	1	0	0	0	0	0	0

## Sheet: Fig. 2d
time	R small	StDev	R large	StDev
0			353.133	37.415
6	3.41167	1.32	321.398	55.0747
22	2.66475	0.0703778	60.97	0.32486
38	2.96167	0.065	53.0417	4.27232
54	2.47	0.115	51.6767	5.52768
66	3.06833	0.8325	84.5539	24.5267
96	2.66333	1.135	50.1833	14.2361
126	1.70667	0.055	37.3667	3.04962
156	3.22333	0.678333	30.6667	2.21831
186	1.745	0	13.64	0.120742
246	3.18667	0.16	20.57	1.48762
306	3.83111	1.125
366	3.11667	0.295
Inset
Kinetics
t/sec	Rh,2/nm	SD
360	2.10484	0.0435205
1440	1.78837	0.0229692
2400	1.72167	0.0158152
3240	1.70968	0.019193
3780	2.06146	0.214986
4860	1.94056	0.0139677
5820	1.6764	0.0130243
9360	1.48667	0.12529
11160	0.819308	0.013106
14760	0.92556	0.0300618
18360	0.490786	0.0142145
21960	0.491001	0.01289

## Sheet: Fig. 2e
time	Average	St Dev
6	3.41167	1.09539
22	2.66475	0.133397
38	2.96167	0.108192
54	2.47	0.187794
66	3.06833	0.959812
96	2.66333	0.939302
126	1.70667	0.0449691
156	3.22333	1.10771
186	1.745	0
246	3.18667	0.25924
306	3.83111	1.03607
366	3.11667	0.240878

## Sheet: Fig. 2f
t/sec	Frac mon	SD
0	0	0
360	0.36775	0.0613606
1440	0.5776	0
2400	0.62675	0
2280	0.86	0
3240	0.75275	0.0701436
3780	0.686667	0.077603
4200	0.560467	0.000659966
4860	0.57	0
5820	0.7826	0.058105
7560	0.79	0
9360	0.856717	0.118354
14760	0.941317	0.0829908
18360	1	0
21960	1	0

## Sheet: Fig. 2g
t / min	R	StDev
0	2.96333	0.118134
0.0666667	2.80333	0.0124722
0.5	3.14667	0.0169967
1	3.36333	0.400694
1.5	3.06667	0.106249
2	3.59333	0.0880656
3	2.78667	0.0309121
4	3.19667	0.180801
5	2.79	0.0374166
6	3.23667	0.0612826

## Sheet: Fig. 3c
0 min			4 min			150 min			360min
position	intensity		position	intensity		position	intensity		position	intensity
-750	4		-1030	1		-1030	2		-1030	0
-749.95	2		-1029.9	1		-1029.9	2		-1029.9	1
-749.9	9		-1029.8	1		-1029.8	5		-1029.8	1
-749.85	9		-1029.7	0		-1029.7	1		-1029.7	3
-749.8	10		-1029.6	0		-1029.6	1		-1029.6	0
-749.75	10		-1029.5	0		-1029.5	3		-1029.5	2
-749.7	7		-1029.4	1		-1029.4	1		-1029.4	1
-749.65	9		-1029.3	2		-1029.3	5		-1029.3	0
-749.6	9		-1029.2	1		-1029.2	3		-1029.2	1
-749.55	4		-1029.1	2		-1029.1	0		-1029.1	1
-749.5	12		-1029	1		-1029	1		-1029	0
-749.45	9		-1028.9	0		-1028.9	2		-1028.9	1
-749.4	5		-1028.8	3		-1028.8	3		-1028.8	2
-749.35	4		-1028.7	2		-1028.7	1		-1028.7	1
-749.3	6		-1028.6	1		-1028.6	4		-1028.6	1
-749.25	5		-1028.5	2		-1028.5	4		-1028.5	1
-749.2	5		-1028.4	1		-1028.4	1		-1028.4	1
-749.15	8		-1028.3	1		-1028.3	2		-1028.3	1
-749.1	5		-1028.2	3		-1028.2	0		-1028.2	0
-749.05	8		-1028.1	0		-1028.1	1		-1028.1	1
-749	9		-1028	0		-1028	2		-1028	0
-748.95	8		-1027.9	0		-1027.9	3		-1027.9	0
-748.9	10		-1027.8	2		-1027.8	1		-1027.8	0
-748.85	9		-1027.7	2		-1027.7	0		-1027.7	1
-748.8	9		-1027.6	5		-1027.6	0		-1027.6	1
-748.75	5		-1027.5	0		-1027.5	2		-1027.5	1
-748.7	7		-1027.4	2		-1027.4	2		-1027.4	1
-748.65	6		-1027.3	2		-1027.3	1		-1027.3	0
-748.6	5		-1027.2	1		-1027.2	0		-1027.2	1
-748.55	11		-1027.1	0		-1027.1	1		-1027.1	0
-748.5	9		-1027	1		-1027	2		-1027	1
-748.45	10		-1026.9	2		-1026.9	0		-1026.9	1
-748.4	4		-1026.8	0		-1026.8	2		-1026.8	0
-748.35	4		-1026.7	0		-1026.7	1		-1026.7	0
-748.3	7		-1026.6	1		-1026.6	0		-1026.6	2
-748.25	6		-1026.5	1		-1026.5	3		-1026.5	0
-748.2	5		-1026.4	0		-1026.4	1		-1026.4	1
-748.15	10		-1026.3	0		-1026.3	1		-1026.3	2
-748.1	7		-1026.2	3		-1026.2	2		-1026.2	1
-748.05	5		-1026.1	2		-1026.1	1		-1026.1	2
-748	8		-1026	1		-1026	0		-1026	3
-747.95	14		-1025.9	4		-1025.9	0		-1025.9	0
-747.9	8		-1025.8	0		-1025.8	1		-1025.8	2
-747.85	4		-1025.7	1		-1025.7	0		-1025.7	1
-747.8	10		-1025.6	1		-1025.6	1		-1025.6	0
-747.75	7		-1025.5	0		-1025.5	0		-1025.5	1
-747.7	5		-1025.4	1		-1025.4	0		-1025.4	0
-747.65	5		-1025.3	0		-1025.3	1		-1025.3	2
-747.6	5		-1025.2	2		-1025.2	1		-1025.2	1
-747.55	8		-1025.1	1		-1025.1	1		-1025.1	1
-747.5	5		-1025	0		-1025	4		-1025	2
-747.45	5		-1024.9	1		-1024.9	2		-1024.9	0
-747.4	7		-1024.8	1		-1024.8	2		-1024.8	3
-747.35	8		-1024.7	0		-1024.7	3		-1024.7	0
-747.3	6		-1024.6	0		-1024.6	0		-1024.6	3
-747.25	12		-1024.5	1		-1024.5	1		-1024.5	0
-747.2	8		-1024.4	0		-1024.4	1		-1024.4	0
-747.15	5		-1024.3	1		-1024.3	0		-1024.3	1
-747.1	4		-1024.2	0		-1024.2	4		-1024.2	0
-747.05	4		-1024.1	1		-1024.1	1		-1024.1	2
-747	6		-1024	0		-1024	1		-1024	1
-746.95	7		-1023.9	2		-1023.9	2		-1023.9	1
-746.9	3		-1023.8	1		-1023.8	1		-1023.8	3
-746.85	4		-1023.7	2		-1023.7	2		-1023.7	1
-746.8	9		-1023.6	1		-1023.6	2		-1023.6	1
-746.75	5		-1023.5	0		-1023.5	0		-1023.5	1
-746.7	12		-1023.4	1		-1023.4	2		-1023.4	1
-746.65	9		-1023.3	0		-1023.3	0		-1023.3	0
-746.6	10		-1023.2	1		-1023.2	1		-1023.2	2
-746.55	4		-1023.1	1		-1023.1	3		-1023.1	0
-746.5	8		-1023	2		-1023	3		-1023	0
-746.45	2		-1022.9	2		-1022.9	1		-1022.9	0
-746.4	4		-1022.8	3		-1022.8	1		-1022.8	1
-746.35	10		-1022.7	1		-1022.7	1		-1022.7	1
-746.3	6		-1022.6	0		-1022.6	0		-1022.6	0
-746.25	6		-1022.5	0		-1022.5	1		-1022.5	0
-746.2	9		-1022.4	2		-1022.4	3		-1022.4	0
-746.15	5		-1022.3	0		-1022.3	3		-1022.3	1
-746.1	6		-1022.2	1		-1022.2	1		-1022.2	0
-746.05	13		-1022.1	5		-1022.1	1		-1022.1	3
-746	3		-1022	0		-1022	4		-1022	1
-745.95	7		-1021.9	0		-1021.9	1		-1021.9	0
-745.9	9		-1021.8	2		-1021.8	0		-1021.8	1
-745.85	8		-1021.7	0		-1021.7	2		-1021.7	0
-745.8	2		-1021.6	2		-1021.6	1		-1021.6	0
-745.75	6		-1021.5	1		-1021.5	2		-1021.5	0
-745.7	10		-1021.4	3		-1021.4	0		-1021.4	3
-745.65	7		-1021.3	2		-1021.3	1		-1021.3	0
-745.6	9		-1021.2	0		-1021.2	1		-1021.2	1
-745.55	9		-1021.1	0		-1021.1	2		-1021.1	1
-745.5	7		-1021	2		-1021	0		-1021	0
-745.45	4		-1020.9	0		-1020.9	3		-1020.9	5
-745.4	9		-1020.8	1		-1020.8	1		-1020.8	1
-745.35	7		-1020.7	2		-1020.7	3		-1020.7	1
-745.3	12		-1020.6	1		-1020.6	2		-1020.6	1
-745.25	6		-1020.5	0		-1020.5	2		-1020.5	0
-745.2	8		-1020.4	1		-1020.4	0		-1020.4	0
-745.15	6		-1020.3	2		-1020.3	3		-1020.3	1
-745.1	8		-1020.2	0		-1020.2	1		-1020.2	1
-745.05	4		-1020.1	1		-1020.1	1		-1020.1	2
-745	9		-1020	2		-1020	4		-1020	1
-744.95	6		-1019.9	3		-1019.9	0		-1019.9	0
-744.9	9		-1019.8	0		-1019.8	0		-1019.8	0
-744.85	8		-1019.7	2		-1019.7	2		-1019.7	0
-744.8	7		-1019.6	1		-1019.6	1		-1019.6	0
-744.75	8		-1019.5	0		-1019.5	0		-1019.5	0
-744.7	3		-1019.4	1		-1019.4	1		-1019.4	1
-744.65	6		-1019.3	2		-1019.3	1		-1019.3	1
-744.6	5		-1019.2	0		-1019.2	0		-1019.2	1
-744.55	10		-1019.1	0		-1019.1	2		-1019.1	0
-744.5	7		-1019	1		-1019	2		-1019	1
-744.45	6		-1018.9	0		-1018.9	0		-1018.9	2
-744.4	8		-1018.8	1		-1018.8	1		-1018.8	2
-744.35	8		-1018.7	1		-1018.7	1		-1018.7	1
-744.3	6		-1018.6	2		-1018.6	3		-1018.6	1
-744.25	7		-1018.5	0		-1018.5	3		-1018.5	1
-744.2	4		-1018.4	0		-1018.4	1		-1018.4	0
-744.15	4		-1018.3	2		-1018.3	2		-1018.3	0
-744.1	8		-1018.2	1		-1018.2	0		-1018.2	0
-744.05	4		-1018.1	1		-1018.1	1		-1018.1	1
-744	7		-1018	1		-1018	2		-1018	1
-743.95	6		-1017.9	0		-1017.9	0		-1017.9	0
-743.9	8		-1017.8	1		-1017.8	1		-1017.8	2
-743.85	8		-1017.7	1		-1017.7	0		-1017.7	1
-743.8	5		-1017.6	3		-1017.6	1		-1017.6	0
-743.75	13		-1017.5	1		-1017.5	1		-1017.5	0
-743.7	8		-1017.4	1		-1017.4	3		-1017.4	0
-743.65	8		-1017.3	3		-1017.3	4		-1017.3	0
-743.6	3		-1017.2	2		-1017.2	0		-1017.2	1
-743.55	7		-1017.1	0		-1017.1	1		-1017.1	0
-743.5	5		-1017	4		-1017	2		-1017	1
-743.45	9		-1016.9	2		-1016.9	0		-1016.9	2
-743.4	5		-1016.8	1		-1016.8	1		-1016.8	6
-743.35	4		-1016.7	2		-1016.7	0		-1016.7	0
-743.3	3		-1016.6	0		-1016.6	0		-1016.6	0
-743.25	7		-1016.5	1		-1016.5	0		-1016.5	0
-743.2	11		-1016.4	2		-1016.4	0		-1016.4	0
-743.15	11		-1016.3	0		-1016.3	2		-1016.3	0
-743.1	7		-1016.2	2		-1016.2	1		-1016.2	1
-743.05	4		-1016.1	2		-1016.1	1		-1016.1	1
-743	7		-1016	0		-1016	3		-1016	0
-742.95	4		-1015.9	1		-1015.9	2		-1015.9	2
-742.9	6		-1015.8	4		-1015.8	2		-1015.8	0
-742.85	8		-1015.7	0		-1015.7	0		-1015.7	1
-742.8	4		-1015.6	2		-1015.6	1		-1015.6	1
-742.75	7		-1015.5	1		-1015.5	1		-1015.5	2
-742.7	3		-1015.4	1		-1015.4	0		-1015.4	2
-742.65	7		-1015.3	2		-1015.3	2		-1015.3	2
-742.6	3		-1015.2	1		-1015.2	0		-1015.2	1
-742.55	7		-1015.1	0		-1015.1	0		-1015.1	0
-742.5	6		-1015	0		-1015	1		-1015	1
-742.45	5		-1014.9	1		-1014.9	1		-1014.9	1
-742.4	10		-1014.8	0		-1014.8	1		-1014.8	1
-742.35	9		-1014.7	0		-1014.7	3		-1014.7	1
-742.3	6		-1014.6	3		-1014.6	1		-1014.6	0
-742.25	14		-1014.5	2		-1014.5	4		-1014.5	2
-742.2	9		-1014.4	1		-1014.4	2		-1014.4	0
-742.15	12		-1014.3	1		-1014.3	1		-1014.3	0
-742.1	5		-1014.2	2		-1014.2	1		-1014.2	1
-742.05	6		-1014.1	2		-1014.1	0		-1014.1	0
-742	3		-1014	1		-1014	0		-1014	0
-741.95	6		-1013.9	0		-1013.9	0		-1013.9	1
-741.9	7		-1013.8	2		-1013.8	2		-1013.8	0
-741.85	8		-1013.7	3		-1013.7	6		-1013.7	0
-741.8	5		-1013.6	1		-1013.6	3		-1013.6	0
-741.75	5		-1013.5	1		-1013.5	1		-1013.5	1
-741.7	6		-1013.4	3		-1013.4	2		-1013.4	1
-741.65	4		-1013.3	1		-1013.3	5		-1013.3	0
-741.6	6		-1013.2	2		-1013.2	1		-1013.2	1
-741.55	7		-1013.1	1		-1013.1	1		-1013.1	0
-741.5	8		-1013	2		-1013	2		-1013	2
-741.45	3		-1012.9	2		-1012.9	0		-1012.9	1
-741.4	6		-1012.8	1		-1012.8	0		-1012.8	0
-741.35	3		-1012.7	4		-1012.7	0		-1012.7	2
-741.3	8		-1012.6	1		-1012.6	1		-1012.6	0
-741.25	5		-1012.5	1		-1012.5	1		-1012.5	1
-741.2	9		-1012.4	1		-1012.4	3		-1012.4	0
-741.15	5		-1012.3	0		-1012.3	2		-1012.3	1
-741.1	7		-1012.2	2		-1012.2	1		-1012.2	0
-741.05	7		-1012.1	0		-1012.1	1		-1012.1	1
-741	5		-1012	2		-1012	1		-1012	0
-740.95	6		-1011.9	1		-1011.9	3		-1011.9	3
-740.9	7		-1011.8	2		-1011.8	3		-1011.8	1
-740.85	3		-1011.7	1		-1011.7	2		-1011.7	2
-740.8	9		-1011.6	0		-1011.6	1		-1011.6	0
-740.75	5		-1011.5	2		-1011.5	4		-1011.5	1
-740.7	9		-1011.4	4		-1011.4	1		-1011.4	1
-740.65	9		-1011.3	0		-1011.3	0		-1011.3	2
-740.6	8		-1011.2	3		-1011.2	0		-1011.2	2
-740.55	7		-1011.1	3		-1011.1	1		-1011.1	1
-740.5	8		-1011	1		-1011	2		-1011	2
-740.45	7		-1010.9	2		-1010.9	2		-1010.9	0
-740.4	5		-1010.8	1		-1010.8	0		-1010.8	0
-740.35	6		-1010.7	0		-1010.7	3		-1010.7	1
-740.3	7		-1010.6	3		-1010.6	2		-1010.6	1
-740.25	8		-1010.5	0		-1010.5	1		-1010.5	2
-740.2	9		-1010.4	3		-1010.4	3		-1010.4	0
-740.15	10		-1010.3	1		-1010.3	1		-1010.3	0
-740.1	8		-1010.2	4		-1010.2	3		-1010.2	0
-740.05	5		-1010.1	0		-1010.1	0		-1010.1	1
-740	2		-1010	2		-1010	0		-1010	0
-739.95	8		-1009.9	1		-1009.9	2		-1009.9	0
-739.9	4		-1009.8	4		-1009.8	1		-1009.8	1
-739.85	8		-1009.7	0		-1009.7	1		-1009.7	0
-739.8	12		-1009.6	4		-1009.6	2		-1009.6	3
-739.75	2		-1009.5	1		-1009.5	1		-1009.5	1
-739.7	4		-1009.4	3		-1009.4	0		-1009.4	1
-739.65	12		-1009.3	0		-1009.3	0		-1009.3	1
-739.6	2		-1009.2	4		-1009.2	2		-1009.2	2
-739.55	6		-1009.1	1		-1009.1	1		-1009.1	0
-739.5	3		-1009	3		-1009	1		-1009	1
-739.45	5		-1008.9	0		-1008.9	0		-1008.9	0
-739.4	7		-1008.8	0		-1008.8	1		-1008.8	0
-739.35	5		-1008.7	1		-1008.7	2		-1008.7	1
-739.3	9		-1008.6	3		-1008.6	4		-1008.6	3
-739.25	10		-1008.5	0		-1008.5	0		-1008.5	2
-739.2	11		-1008.4	1		-1008.4	2		-1008.4	0
-739.15	6		-1008.3	4		-1008.3	4		-1008.3	1
-739.1	11		-1008.2	1		-1008.2	0		-1008.2	2
-739.05	6		-1008.1	4		-1008.1	2		-1008.1	1
-739	13		-1008	0		-1008	1		-1008	0
-738.95	10		-1007.9	0		-1007.9	0		-1007.9	0
-738.9	8		-1007.8	1		-1007.8	3		-1007.8	0
-738.85	4		-1007.7	0		-1007.7	1		-1007.7	0
-738.8	5		-1007.6	2		-1007.6	1		-1007.6	2
-738.75	5		-1007.5	1		-1007.5	1		-1007.5	1
-738.7	9		-1007.4	1		-1007.4	2		-1007.4	1
-738.65	16		-1007.3	2		-1007.3	1		-1007.3	0
-738.6	6		-1007.2	2		-1007.2	3		-1007.2	1
-738.55	10		-1007.1	1		-1007.1	3		-1007.1	1
-738.5	10		-1007	1		-1007	1		-1007	0
-738.45	5		-1006.9	2		-1006.9	2		-1006.9	0
-738.4	8		-1006.8	0		-1006.8	0		-1006.8	1
-738.35	10		-1006.7	0		-1006.7	1		-1006.7	0
-738.3	8		-1006.6	2		-1006.6	0		-1006.6	0
-738.25	4		-1006.5	0		-1006.5	2		-1006.5	0
-738.2	7		-1006.4	1		-1006.4	1		-1006.4	1
-738.15	7		-1006.3	1		-1006.3	0		-1006.3	0
-738.1	7		-1006.2	1		-1006.2	1		-1006.2	0
-738.05	8		-1006.1	0		-1006.1	0		-1006.1	1
-738	16		-1006	2		-1006	3		-1006	0
-737.95	8		-1005.9	2		-1005.9	3		-1005.9	0
-737.9	5		-1005.8	1		-1005.8	0		-1005.8	1
-737.85	2		-1005.7	3		-1005.7	1		-1005.7	2
-737.8	5		-1005.6	0		-1005.6	2		-1005.6	0
-737.75	7		-1005.5	2		-1005.5	0		-1005.5	1
-737.7	4		-1005.4	1		-1005.4	0		-1005.4	0
-737.65	7		-1005.3	1		-1005.3	2		-1005.3	1
-737.6	10		-1005.2	1		-1005.2	1		-1005.2	1
-737.55	3		-1005.1	0		-1005.1	0		-1005.1	0
-737.5	7		-1005	1		-1005	1		-1005	1
-737.45	5		-1004.9	2		-1004.9	0		-1004.9	0
-737.4	6		-1004.8	3		-1004.8	0		-1004.8	0
-737.35	11		-1004.7	1		-1004.7	2		-1004.7	1
-737.3	3		-1004.6	1		-1004.6	2		-1004.6	0
-737.25	2		-1004.5	2		-1004.5	1		-1004.5	1
-737.2	6		-1004.4	2		-1004.4	2		-1004.4	1
-737.15	7		-1004.3	0		-1004.3	2		-1004.3	0
-737.1	13		-1004.2	1		-1004.2	1		-1004.2	1
-737.05	12		-1004.1	3		-1004.1	1		-1004.1	0
-737	8		-1004	2		-1004	4		-1004	1
-736.95	4		-1003.9	3		-1003.9	0		-1003.9	1
-736.9	3		-1003.8	2		-1003.8	2		-1003.8	1
-736.85	16		-1003.7	2		-1003.7	3		-1003.7	3
-736.8	9		-1003.6	0		-1003.6	3		-1003.6	1
-736.75	4		-1003.5	0		-1003.5	0		-1003.5	1
-736.7	12		-1003.4	2		-1003.4	0		-1003.4	2
-736.65	9		-1003.3	2		-1003.3	2		-1003.3	1
-736.6	6		-1003.2	0		-1003.2	0		-1003.2	2
-736.55	14		-1003.1	3		-1003.1	1		-1003.1	1
-736.5	16		-1003	0		-1003	4		-1003	0
-736.45	7		-1002.9	1		-1002.9	1		-1002.9	1
-736.4	9		-1002.8	1		-1002.8	0		-1002.8	0
-736.35	9		-1002.7	2		-1002.7	3		-1002.7	0
-736.3	11		-1002.6	0		-1002.6	1		-1002.6	0
-736.25	8		-1002.5	4		-1002.5	2		-1002.5	1
-736.2	11		-1002.4	1		-1002.4	1		-1002.4	3
-736.15	9		-1002.3	2		-1002.3	0		-1002.3	1
-736.1	10		-1002.2	0		-1002.2	0		-1002.2	0
-736.05	9		-1002.1	3		-1002.1	0		-1002.1	0
-736	12		-1002	3		-1002	1		-1002	1
-735.95	14		-1001.9	4		-1001.9	0		-1001.9	0
-735.9	9		-1001.8	2		-1001.8	1		-1001.8	1
-735.85	9		-1001.7	1		-1001.7	1		-1001.7	1
-735.8	3		-1001.6	0		-1001.6	1		-1001.6	2
-735.75	9		-1001.5	4		-1001.5	2		-1001.5	3
-735.7	10		-1001.4	0		-1001.4	0		-1001.4	1
-735.65	12		-1001.3	1		-1001.3	1		-1001.3	1
-735.6	12		-1001.2	3		-1001.2	1		-1001.2	0
-735.55	11		-1001.1	2		-1001.1	0		-1001.1	4
-735.5	11		-1001	1		-1001	0		-1001	0
-735.45	11		-1000.9	1		-1000.9	3		-1000.9	2
-735.4	9		-1000.8	2		-1000.8	0		-1000.8	2
-735.35	8		-1000.7	4		-1000.7	0		-1000.7	1
-735.3	12		-1000.6	2		-1000.6	3		-1000.6	0
-735.25	7		-1000.5	2		-1000.5	1		-1000.5	1
-735.2	10		-1000.4	1		-1000.4	0		-1000.4	1
-735.15	10		-1000.3	2		-1000.3	0		-1000.3	2
-735.1	14		-1000.2	1		-1000.2	1		-1000.2	0
-735.05	16		-1000.1	0		-1000.1	1		-1000.1	0
-735	6		-1000	3		-1000	2		-1000	0
-734.95	9		-999.9	0		-999.9	1		-999.9	0
-734.9	12		-999.8	1		-999.8	1		-999.8	2
-734.85	16		-999.7	0		-999.7	3		-999.7	1
-734.8	9		-999.6	0		-999.6	1		-999.6	1
-734.75	12		-999.5	2		-999.5	0		-999.5	2
-734.7	15		-999.4	0		-999.4	2		-999.4	3
-734.65	13		-999.3	0		-999.3	1		-999.3	1
-734.6	10		-999.2	0		-999.2	1		-999.2	1
-734.55	13		-999.1	0		-999.1	3		-999.1	0
-734.5	13		-999	2		-999	1		-999	0
-734.45	9		-998.9	1		-998.9	1		-998.9	0
-734.4	16		-998.8	1		-998.8	1		-998.8	0
-734.35	15		-998.7	0		-998.7	0		-998.7	2
-734.3	15		-998.6	3		-998.6	1		-998.6	0
-734.25	10		-998.5	1		-998.5	2		-998.5	1
-734.2	11		-998.4	0		-998.4	1		-998.4	0
-734.15	21		-998.3	1		-998.3	0		-998.3	1
-734.1	15		-998.2	3		-998.2	1		-998.2	0
-734.05	13		-998.1	0		-998.1	0		-998.1	3
-734	9		-998	0		-998	3		-998	0
-733.95	11		-997.9	0		-997.9	0		-997.9	0
-733.9	11		-997.8	1		-997.8	3		-997.8	0
-733.85	17		-997.7	0		-997.7	2		-997.7	0
-733.8	16		-997.6	0		-997.6	3		-997.6	0
-733.75	18		-997.5	1		-997.5	2		-997.5	1
-733.7	19		-997.4	2		-997.4	1		-997.4	1
-733.65	16		-997.3	1		-997.3	1		-997.3	2
-733.6	20		-997.2	0		-997.2	1		-997.2	1
-733.55	24		-997.1	3		-997.1	1		-997.1	1
-733.5	16		-997	1		-997	1		-997	1
-733.45	13		-996.9	0		-996.9	1		-996.9	0
-733.4	14		-996.8	4		-996.8	1		-996.8	0
-733.35	10		-996.7	2		-996.7	2		-996.7	2
-733.3	6		-996.6	3		-996.6	1		-996.6	2
-733.25	15		-996.5	2		-996.5	0		-996.5	2
-733.2	8		-996.4	2		-996.4	2		-996.4	0
-733.15	12		-996.3	1		-996.3	1		-996.3	0
-733.1	10		-996.2	0		-996.2	0		-996.2	1
-733.05	12		-996.1	2		-996.1	1		-996.1	0
-733	13		-996	0		-996	1		-996	1
-732.95	8		-995.9	1		-995.9	1		-995.9	1
-732.9	5		-995.8	0		-995.8	3		-995.8	0
-732.85	13		-995.7	1		-995.7	0		-995.7	1
-732.8	12		-995.6	0		-995.6	0		-995.6	0
-732.75	11		-995.5	1		-995.5	1		-995.5	1
-732.7	8		-995.4	1		-995.4	2		-995.4	0
-732.65	13		-995.3	0		-995.3	1		-995.3	2
-732.6	4		-995.2	0		-995.2	2		-995.2	0
-732.55	17		-995.1	0		-995.1	1		-995.1	0
-732.5	16		-995	2		-995	0		-995	0
-732.45	13		-994.9	2		-994.9	1		-994.9	2
-732.4	10		-994.8	3		-994.8	0		-994.8	0
-732.35	10		-994.7	1		-994.7	0		-994.7	0
-732.3	8		-994.6	0		-994.6	2		-994.6	2
-732.25	12		-994.5	0		-994.5	0		-994.5	1
-732.2	5		-994.4	2		-994.4	3		-994.4	1
-732.15	9		-994.3	0		-994.3	0		-994.3	0
-732.1	15		-994.2	2		-994.2	2		-994.2	1
-732.05	10		-994.1	2		-994.1	2		-994.1	0
-732	14		-994	1		-994	0		-994	0
-731.95	7		-993.9	0		-993.9	1		-993.9	1
-731.9	4		-993.8	3		-993.8	2		-993.8	2
-731.85	13		-993.7	0		-993.7	1		-993.7	0
-731.8	7		-993.6	1		-993.6	0		-993.6	0
-731.75	10		-993.5	1		-993.5	2		-993.5	0
-731.7	8		-993.4	2		-993.4	0		-993.4	2
-731.65	9		-993.3	1		-993.3	3		-993.3	0
-731.6	9		-993.2	2		-993.2	0		-993.2	4
-731.55	9		-993.1	2		-993.1	1		-993.1	0
-731.5	6		-993	1		-993	0		-993	1
-731.45	7		-992.9	1		-992.9	1		-992.9	1
-731.4	8		-992.8	1		-992.8	3		-992.8	0
-731.35	2		-992.7	0		-992.7	4		-992.7	0
-731.3	11		-992.6	1		-992.6	0		-992.6	2
-731.25	8		-992.5	1		-992.5	1		-992.5	1
-731.2	6		-992.4	2		-992.4	2		-992.4	2
-731.15	12		-992.3	2		-992.3	0		-992.3	2
-731.1	6		-992.2	2		-992.2	1		-992.2	1
-731.05	14		-992.1	1		-992.1	4		-992.1	2
-731	11		-992	2		-992	0		-992	0
-730.95	15		-991.9	2		-991.9	0		-991.9	3
-730.9	10		-991.8	3		-991.8	1		-991.8	0
-730.85	12		-991.7	1		-991.7	1		-991.7	0
-730.8	7		-991.6	1		-991.6	2		-991.6	1
-730.75	9		-991.5	3		-991.5	1		-991.5	0
-730.7	6		-991.4	3		-991.4	1		-991.4	0
-730.65	5		-991.3	1		-991.3	0		-991.3	1
-730.6	13		-991.2	0		-991.2	0		-991.2	1
-730.55	9		-991.1	1		-991.1	2		-991.1	0
-730.5	13		-991	0		-991	3		-991	1
-730.45	9		-990.9	3		-990.9	0		-990.9	0
-730.4	13		-990.8	2		-990.8	2		-990.8	2
-730.35	12		-990.7	3		-990.7	3		-990.7	0
-730.3	5		-990.6	3		-990.6	1		-990.6	0
-730.25	7		-990.5	1		-990.5	0		-990.5	0
-730.2	9		-990.4	0		-990.4	1		-990.4	1
-730.15	9		-990.3	3		-990.3	0		-990.3	2
-730.1	9		-990.2	3		-990.2	0		-990.2	1
-730.05	5		-990.1	1		-990.1	1		-990.1	2
-730	7		-990	1		-990	0		-990	0
-729.95	9		-989.9	1		-989.9	5		-989.9	2
-729.9	16		-989.8	2		-989.8	1		-989.8	0
-729.85	4		-989.7	0		-989.7	1		-989.7	2
-729.8	8		-989.6	1		-989.6	0		-989.6	0
-729.75	9		-989.5	2		-989.5	0		-989.5	1
-729.7	15		-989.4	0		-989.4	1		-989.4	0
-729.65	9		-989.3	0		-989.3	4		-989.3	3
-729.6	9		-989.2	0		-989.2	2		-989.2	2
-729.55	13		-989.1	1		-989.1	0		-989.1	0
-729.5	7		-989	0		-989	1		-989	2
-729.45	5		-988.9	1		-988.9	1		-988.9	1
-729.4	13		-988.8	1		-988.8	3		-988.8	0
-729.35	9		-988.7	2		-988.7	1		-988.7	0
-729.3	11		-988.6	1		-988.6	2		-988.6	2
-729.25	8		-988.5	0		-988.5	2		-988.5	0
-729.2	9		-988.4	1		-988.4	1		-988.4	1
-729.15	10		-988.3	1		-988.3	2		-988.3	2
-729.1	13		-988.2	1		-988.2	1		-988.2	1
-729.05	7		-988.1	1		-988.1	1		-988.1	0
-729	5		-988	0		-988	0		-988	1
-728.95	12		-987.9	2		-987.9	3		-987.9	1
-728.9	8		-987.8	2		-987.8	2		-987.8	0
-728.85	12		-987.7	1		-987.7	0		-987.7	1
-728.8	8		-987.6	1		-987.6	1		-987.6	1
-728.75	9		-987.5	1		-987.5	2		-987.5	0
-728.7	8		-987.4	0		-987.4	0		-987.4	0
-728.65	7		-987.3	2		-987.3	1		-987.3	0
-728.6	5		-987.2	1		-987.2	1		-987.2	2
-728.55	6		-987.1	0		-987.1	2		-987.1	0
-728.5	7		-987	2		-987	3		-987	2
-728.45	4		-986.9	2		-986.9	2		-986.9	0
-728.4	7		-986.8	0		-986.8	1		-986.8	3
-728.35	5		-986.7	0		-986.7	0		-986.7	4
-728.3	8		-986.6	3		-986.6	1		-986.6	2
-728.25	12		-986.5	1		-986.5	2		-986.5	1
-728.2	9		-986.4	0		-986.4	0		-986.4	0
-728.15	7		-986.3	2		-986.3	2		-986.3	1
-728.1	12		-986.2	0		-986.2	1		-986.2	1
-728.05	6		-986.1	0		-986.1	0		-986.1	2
-728	8		-986	2		-986	0		-986	1
-727.95	11		-985.9	1		-985.9	0		-985.9	1
-727.9	8		-985.8	2		-985.8	2		-985.8	3
-727.85	10		-985.7	1		-985.7	0		-985.7	2
-727.8	5		-985.6	0		-985.6	1		-985.6	2
-727.75	7		-985.5	4		-985.5	4		-985.5	1
-727.7	5		-985.4	0		-985.4	1		-985.4	2
-727.65	7		-985.3	2		-985.3	0		-985.3	2
-727.6	9		-985.2	1		-985.2	5		-985.2	1
-727.55	4		-985.1	2		-985.1	0		-985.1	2
-727.5	7		-985	0		-985	0		-985	1
-727.45	5		-984.9	0		-984.9	4		-984.9	1
-727.4	9		-984.8	2		-984.8	2		-984.8	1
-727.35	8		-984.7	2		-984.7	1		-984.7	2
-727.3	19		-984.6	1		-984.6	0		-984.6	3
-727.25	4		-984.5	3		-984.5	3		-984.5	1
-727.2	4		-984.4	2		-984.4	0		-984.4	0
-727.15	4		-984.3	1		-984.3	2		-984.3	0
-727.1	6		-984.2	0		-984.2	1		-984.2	2
-727.05	4		-984.1	2		-984.1	1		-984.1	0
-727	6		-984	1		-984	2		-984	1
-726.95	6		-983.9	1		-983.9	1		-983.9	1
-726.9	7		-983.8	3		-983.8	1		-983.8	2
-726.85	13		-983.7	1		-983.7	1		-983.7	0
-726.8	9		-983.6	1		-983.6	2		-983.6	1
-726.75	8		-983.5	1		-983.5	2		-983.5	1
-726.7	7		-983.4	3		-983.4	1		-983.4	2
-726.65	7		-983.3	0		-983.3	2		-983.3	0
-726.6	8		-983.2	0		-983.2	1		-983.2	1
-726.55	8		-983.1	3		-983.1	1		-983.1	1
-726.5	7		-983	0		-983	3		-983	2
-726.45	8		-982.9	1		-982.9	1		-982.9	0
-726.4	10		-982.8	0		-982.8	2		-982.8	0
-726.35	9		-982.7	0		-982.7	1		-982.7	5
-726.3	10		-982.6	3		-982.6	2		-982.6	0
-726.25	4		-982.5	2		-982.5	2		-982.5	0
-726.2	4		-982.4	0		-982.4	4		-982.4	0
-726.15	8		-982.3	0		-982.3	1		-982.3	0
-726.1	8		-982.2	0		-982.2	3		-982.2	0
-726.05	8		-982.1	4		-982.1	2		-982.1	1
-726	7		-982	3		-982	0		-982	0
-725.95	8		-981.9	2		-981.9	3		-981.9	0
-725.9	10		-981.8	0		-981.8	1		-981.8	1
-725.85	3		-981.7	0		-981.7	2		-981.7	2
-725.8	13		-981.6	1		-981.6	0		-981.6	1
-725.75	16		-981.5	1		-981.5	0		-981.5	0
-725.7	19		-981.4	2		-981.4	1		-981.4	3
-725.65	17		-981.3	1		-981.3	4		-981.3	1
-725.6	16		-981.2	1		-981.2	3		-981.2	1
-725.55	36		-981.1	2		-981.1	1		-981.1	3
-725.5	30		-981	1		-981	0		-981	1
-725.45	25		-980.9	0		-980.9	1		-980.9	1
-725.4	18		-980.8	0		-980.8	1		-980.8	1
-725.35	34		-980.7	2		-980.7	0		-980.7	0
-725.3	61		-980.6	3		-980.6	1		-980.6	0
-725.25	69		-980.5	1		-980.5	2		-980.5	1
-725.2	35		-980.4	1		-980.4	0		-980.4	0
-725.15	5		-980.3	0		-980.3	0		-980.3	1
-725.1	7		-980.2	0		-980.2	1		-980.2	0
-725.05	4		-980.1	1		-980.1	2		-980.1	2
-725	7		-980	0		-980	1		-980	1
-724.95	6		-979.9	1		-979.9	3		-979.9	1
-724.9	6		-979.8	1		-979.8	6		-979.8	0
-724.85	6		-979.7	3		-979.7	1		-979.7	2
-724.8	8		-979.6	2		-979.6	0		-979.6	0
-724.75	10		-979.5	1		-979.5	0		-979.5	0
-724.7	7		-979.4	0		-979.4	0		-979.4	3
-724.65	9		-979.3	2		-979.3	1		-979.3	4
-724.6	8		-979.2	2		-979.2	1		-979.2	4
-724.55	7		-979.1	0		-979.1	1		-979.1	2
-724.5	7		-979	1		-979	1		-979	2
-724.45	7		-978.9	0		-978.9	4		-978.9	3
-724.4	9		-978.8	1		-978.8	0		-978.8	1
-724.35	12		-978.7	2		-978.7	2		-978.7	1
-724.3	7		-978.6	1		-978.6	2		-978.6	4
-724.25	8		-978.5	1		-978.5	0		-978.5	1
-724.2	5		-978.4	0		-978.4	0		-978.4	2
-724.15	4		-978.3	1		-978.3	1		-978.3	1
-724.1	9		-978.2	2		-978.2	1		-978.2	2
-724.05	13		-978.1	0		-978.1	0		-978.1	2
-724	8		-978	3		-978	3		-978	2
-723.95	3		-977.9	1		-977.9	0		-977.9	0
-723.9	8		-977.8	2		-977.8	1		-977.8	1
-723.85	4		-977.7	2		-977.7	0		-977.7	1
-723.8	6		-977.6	4		-977.6	0		-977.6	0
-723.75	15		-977.5	1		-977.5	0		-977.5	0
-723.7	5		-977.4	0		-977.4	2		-977.4	1
-723.65	8		-977.3	0		-977.3	2		-977.3	4
-723.6	10		-977.2	0		-977.2	1		-977.2	1
-723.55	6		-977.1	2		-977.1	2		-977.1	1
-723.5	6		-977	1		-977	1		-977	0
-723.45	8		-976.9	2		-976.9	0		-976.9	1
-723.4	5		-976.8	0		-976.8	1		-976.8	2
-723.35	14		-976.7	1		-976.7	2		-976.7	2
-723.3	7		-976.6	1		-976.6	0		-976.6	1
-723.25	5		-976.5	0		-976.5	1		-976.5	0
-723.2	5		-976.4	1		-976.4	3		-976.4	1
-723.15	6		-976.3	2		-976.3	0		-976.3	1
-723.1	6		-976.2	1		-976.2	2		-976.2	1
-723.05	14		-976.1	1		-976.1	1		-976.1	3
-723	4		-976	2		-976	1		-976	1
-722.95	14		-975.9	3		-975.9	1		-975.9	1
-722.9	5		-975.8	3		-975.8	2		-975.8	0
-722.85	11		-975.7	1		-975.7	2		-975.7	0
-722.8	9		-975.6	0		-975.6	0		-975.6	1
-722.75	11		-975.5	0		-975.5	1		-975.5	1
-722.7	10		-975.4	0		-975.4	1		-975.4	1
-722.65	9		-975.3	2		-975.3	0		-975.3	2
-722.6	10		-975.2	0		-975.2	3		-975.2	2
-722.55	11		-975.1	0		-975.1	1		-975.1	0
-722.5	10		-975	1		-975	0		-975	0
-722.45	10		-974.9	1		-974.9	1		-974.9	3
-722.4	7		-974.8	2		-974.8	0		-974.8	3
-722.35	6		-974.7	2		-974.7	2		-974.7	2
-722.3	7		-974.6	1		-974.6	1		-974.6	0
-722.25	8		-974.5	2		-974.5	0		-974.5	2
-722.2	7		-974.4	0		-974.4	0		-974.4	1
-722.15	4		-974.3	2		-974.3	0		-974.3	1
-722.1	8		-974.2	4		-974.2	2		-974.2	1
-722.05	14		-974.1	2		-974.1	5		-974.1	1
-722	8		-974	1		-974	0		-974	2
-721.95	5		-973.9	1		-973.9	1		-973.9	1
-721.9	10		-973.8	0		-973.8	1		-973.8	2
-721.85	10		-973.7	1		-973.7	4		-973.7	3
-721.8	7		-973.6	2		-973.6	0		-973.6	1
-721.75	11		-973.5	0		-973.5	0		-973.5	2
-721.7	10		-973.4	1		-973.4	0		-973.4	1
-721.65	10		-973.3	1		-973.3	3		-973.3	0
-721.6	6		-973.2	0		-973.2	1		-973.2	3
-721.55	4		-973.1	3		-973.1	2		-973.1	1
-721.5	13		-973	0		-973	0		-973	2
-721.45	10		-972.9	0		-972.9	1		-972.9	2
-721.4	9		-972.8	1		-972.8	2		-972.8	1
-721.35	16		-972.7	0		-972.7	4		-972.7	1
-721.3	12		-972.6	3		-972.6	0		-972.6	1
-721.25	8		-972.5	2		-972.5	1		-972.5	1
-721.2	7		-972.4	1		-972.4	2		-972.4	1
-721.15	6		-972.3	0		-972.3	3		-972.3	0
-721.1	9		-972.2	2		-972.2	2		-972.2	0
-721.05	8		-972.1	0		-972.1	1		-972.1	0
-721	8		-972	0		-972	0		-972	0
-720.95	13		-971.9	0		-971.9	2		-971.9	1
-720.9	5		-971.8	0		-971.8	2		-971.8	0
-720.85	9		-971.7	2		-971.7	1		-971.7	1
-720.8	13		-971.6	0		-971.6	0		-971.6	1
-720.75	7		-971.5	1		-971.5	3		-971.5	1
-720.7	14		-971.4	1		-971.4	1		-971.4	1
-720.65	8		-971.3	0		-971.3	1		-971.3	3
-720.6	8		-971.2	1		-971.2	1		-971.2	0
-720.55	9		-971.1	0		-971.1	0		-971.1	3
-720.5	8		-971	0		-971	1		-971	1
-720.45	10		-970.9	0		-970.9	2		-970.9	0
-720.4	9		-970.8	2		-970.8	3		-970.8	1
-720.35	7		-970.7	3		-970.7	0		-970.7	2
-720.3	10		-970.6	1		-970.6	0		-970.6	3
-720.25	11		-970.5	0		-970.5	4		-970.5	0
-720.2	6		-970.4	1		-970.4	0		-970.4	0
-720.15	10		-970.3	0		-970.3	2		-970.3	0
-720.1	9		-970.2	4		-970.2	1		-970.2	2
-720.05	6		-970.1	3		-970.1	0		-970.1	4
-720	6		-970	2		-970	1		-970	1
-719.95	8		-969.9	2		-969.9	3		-969.9	1
-719.9	6		-969.8	1		-969.8	2		-969.8	2
-719.85	11		-969.7	1		-969.7	0		-969.7	2
-719.8	6		-969.6	1		-969.6	4		-969.6	1
-719.75	7		-969.5	0		-969.5	2		-969.5	2
-719.7	5		-969.4	1		-969.4	0		-969.4	0
-719.65	7		-969.3	0		-969.3	0		-969.3	0
-719.6	10		-969.2	2		-969.2	2		-969.2	2
-719.55	9		-969.1	2		-969.1	2		-969.1	1
-719.5	10		-969	2		-969	1		-969	1
-719.45	9		-968.9	1		-968.9	1		-968.9	0
-719.4	10		-968.8	0		-968.8	5		-968.8	1
-719.35	7		-968.7	0		-968.7	1		-968.7	1
-719.3	9		-968.6	2		-968.6	3		-968.6	0
-719.25	8		-968.5	2		-968.5	1		-968.5	0
-719.2	9		-968.4	1		-968.4	0		-968.4	1
-719.15	8		-968.3	2		-968.3	1		-968.3	0
-719.1	12		-968.2	2		-968.2	0		-968.2	1
-719.05	7		-968.1	3		-968.1	2		-968.1	2
-719	11		-968	0		-968	2		-968	0
-718.95	9		-967.9	0		-967.9	3		-967.9	0
-718.9	12		-967.8	1		-967.8	1		-967.8	1
-718.85	11		-967.7	1		-967.7	4		-967.7	2
-718.8	10		-967.6	3		-967.6	0		-967.6	1
-718.75	15		-967.5	0		-967.5	1		-967.5	2
-718.7	7		-967.4	1		-967.4	2		-967.4	0
-718.65	8		-967.3	3		-967.3	3		-967.3	0
-718.6	18		-967.2	1		-967.2	2		-967.2	1
-718.55	17		-967.1	1		-967.1	0		-967.1	0
-718.5	16		-967	2		-967	2		-967	2
-718.45	14		-966.9	1		-966.9	1		-966.9	1
-718.4	18		-966.8	4		-966.8	0		-966.8	1
-718.35	17		-966.7	2		-966.7	2		-966.7	1
-718.3	15		-966.6	1		-966.6	0		-966.6	2
-718.25	14		-966.5	2		-966.5	2		-966.5	1
-718.2	11		-966.4	3		-966.4	1		-966.4	1
-718.15	11		-966.3	4		-966.3	0		-966.3	2
-718.1	16		-966.2	3		-966.2	1		-966.2	3
-718.05	10		-966.1	1		-966.1	3		-966.1	1
-718	7		-966	3		-966	2		-966	0
-717.95	10		-965.9	2		-965.9	3		-965.9	1
-717.9	9		-965.8	0		-965.8	2		-965.8	1
-717.85	6		-965.7	1		-965.7	0		-965.7	0
-717.8	7		-965.6	0		-965.6	0		-965.6	1
-717.75	12		-965.5	0		-965.5	2		-965.5	1
-717.7	16		-965.4	1		-965.4	2		-965.4	1
-717.65	9		-965.3	0		-965.3	0		-965.3	0
-717.6	12		-965.2	1		-965.2	0		-965.2	0
-717.55	13		-965.1	2		-965.1	1		-965.1	2
-717.5	9		-965	2		-965	1		-965	1
-717.45	14		-964.9	3		-964.9	0		-964.9	3
-717.4	16		-964.8	1		-964.8	3		-964.8	1
-717.35	7		-964.7	1		-964.7	1		-964.7	2
-717.3	14		-964.6	0		-964.6	0		-964.6	1
-717.25	16		-964.5	0		-964.5	2		-964.5	0
-717.2	13		-964.4	5		-964.4	2		-964.4	0
-717.15	16		-964.3	2		-964.3	3		-964.3	1
-717.1	10		-964.2	3		-964.2	0		-964.2	0
-717.05	10		-964.1	5		-964.1	2		-964.1	1
-717	13		-964	0		-964	0		-964	2
-716.95	9		-963.9	5		-963.9	0		-963.9	0
-716.9	14		-963.8	2		-963.8	2		-963.8	1
-716.85	14		-963.7	0		-963.7	1		-963.7	1
-716.8	14		-963.6	3		-963.6	1		-963.6	1
-716.75	9		-963.5	1		-963.5	0		-963.5	2
-716.7	13		-963.4	1		-963.4	0		-963.4	0
-716.65	15		-963.3	0		-963.3	1		-963.3	2
-716.6	16		-963.2	1		-963.2	0		-963.2	0
-716.55	11		-963.1	1		-963.1	3		-963.1	0
-716.5	16		-963	1		-963	1		-963	1
-716.45	17		-962.9	3		-962.9	0		-962.9	0
-716.4	17		-962.8	2		-962.8	3		-962.8	0
-716.35	7		-962.7	2		-962.7	0		-962.7	2
-716.3	8		-962.6	2		-962.6	1		-962.6	1
-716.25	10		-962.5	2		-962.5	2		-962.5	0
-716.2	10		-962.4	0		-962.4	1		-962.4	0
-716.15	14		-962.3	0		-962.3	3		-962.3	2
-716.1	20		-962.2	1		-962.2	3		-962.2	1
-716.05	14		-962.1	2		-962.1	1		-962.1	0
-716	13		-962	1		-962	3		-962	0
-715.95	4		-961.9	1		-961.9	1		-961.9	0
-715.9	12		-961.8	2		-961.8	1		-961.8	1
-715.85	9		-961.7	3		-961.7	1		-961.7	0
-715.8	11		-961.6	3		-961.6	1		-961.6	0
-715.75	13		-961.5	3		-961.5	1		-961.5	1
-715.7	14		-961.4	0		-961.4	2		-961.4	2
-715.65	10		-961.3	1		-961.3	0		-961.3	1
-715.6	8		-961.2	1		-961.2	2		-961.2	3
-715.55	18		-961.1	0		-961.1	0		-961.1	0
-715.5	3		-961	0		-961	0		-961	0
-715.45	14		-960.9	1		-960.9	3		-960.9	1
-715.4	9		-960.8	0		-960.8	0		-960.8	0
-715.35	9		-960.7	0		-960.7	2		-960.7	1
-715.3	11		-960.6	1		-960.6	1		-960.6	0
-715.25	10		-960.5	1		-960.5	0		-960.5	0
-715.2	9		-960.4	2		-960.4	0		-960.4	1
-715.15	19		-960.3	3		-960.3	2		-960.3	0
-715.1	10		-960.2	1		-960.2	0		-960.2	0
-715.05	12		-960.1	0		-960.1	1		-960.1	3
-715	11		-960	0		-960	1		-960	1
-714.95	9		-959.9	0		-959.9	4		-959.9	0
-714.9	9		-959.8	0		-959.8	1		-959.8	1
-714.85	8		-959.7	1		-959.7	1		-959.7	2
-714.8	14		-959.6	2		-959.6	2		-959.6	2
-714.75	19		-959.5	0		-959.5	3		-959.5	0
-714.7	9		-959.4	2		-959.4	1		-959.4	1
-714.65	7		-959.3	0		-959.3	0		-959.3	1
-714.6	15		-959.2	3		-959.2	2		-959.2	0
-714.55	9		-959.1	4		-959.1	1		-959.1	2
-714.5	13		-959	3		-959	2		-959	1
-714.45	13		-958.9	0		-958.9	3		-958.9	1
-714.4	6		-958.8	1		-958.8	2		-958.8	2
-714.35	6		-958.7	0		-958.7	1		-958.7	0
-714.3	16		-958.6	1		-958.6	1		-958.6	0
-714.25	10		-958.5	0		-958.5	1		-958.5	2
-714.2	11		-958.4	3		-958.4	1		-958.4	0
-714.15	17		-958.3	3		-958.3	0		-958.3	1
-714.1	12		-958.2	0		-958.2	3		-958.2	1
-714.05	11		-958.1	1		-958.1	0		-958.1	0
-714	12		-958	0		-958	2		-958	0
-713.95	9		-957.9	0		-957.9	2		-957.9	1
-713.9	13		-957.8	2		-957.8	0		-957.8	1
-713.85	11		-957.7	2		-957.7	3		-957.7	1
-713.8	12		-957.6	1		-957.6	0		-957.6	2
-713.75	14		-957.5	1		-957.5	0		-957.5	0
-713.7	5		-957.4	2		-957.4	0		-957.4	0
-713.65	13		-957.3	2		-957.3	0		-957.3	1
-713.6	9		-957.2	1		-957.2	1		-957.2	0
-713.55	6		-957.1	1		-957.1	1		-957.1	0
-713.5	11		-957	1		-957	1		-957	0
-713.45	5		-956.9	2		-956.9	2		-956.9	2
-713.4	8		-956.8	0		-956.8	3		-956.8	1
-713.35	7		-956.7	1		-956.7	2		-956.7	0
-713.3	17		-956.6	1		-956.6	2		-956.6	0
-713.25	8		-956.5	4		-956.5	2		-956.5	1
-713.2	7		-956.4	1		-956.4	0		-956.4	2
-713.15	7		-956.3	1		-956.3	1		-956.3	2
-713.1	10		-956.2	2		-956.2	0		-956.2	2
-713.05	14		-956.1	1		-956.1	1		-956.1	1
-713	5		-956	2		-956	2		-956	1
-712.95	8		-955.9	1		-955.9	1		-955.9	1
-712.9	7		-955.8	1		-955.8	3		-955.8	2
-712.85	10		-955.7	0		-955.7	2		-955.7	1
-712.8	13		-955.6	2		-955.6	1		-955.6	0
-712.75	9		-955.5	0		-955.5	1		-955.5	1
-712.7	9		-955.4	1		-955.4	3		-955.4	3
-712.65	8		-955.3	2		-955.3	1		-955.3	1
-712.6	13		-955.2	3		-955.2	1		-955.2	0
-712.55	10		-955.1	0		-955.1	0		-955.1	1
-712.5	6		-955	0		-955	0		-955	1
-712.45	10		-954.9	5		-954.9	0		-954.9	1
-712.4	9		-954.8	1		-954.8	1		-954.8	0
-712.35	10		-954.7	1		-954.7	1		-954.7	0
-712.3	8		-954.6	0		-954.6	1		-954.6	0
-712.25	7		-954.5	0		-954.5	1		-954.5	0
-712.2	12		-954.4	2		-954.4	0		-954.4	0
-712.15	7		-954.3	0		-954.3	1		-954.3	1
-712.1	7		-954.2	1		-954.2	0		-954.2	1
-712.05	10		-954.1	4		-954.1	2		-954.1	0
-712	11		-954	0		-954	3		-954	1
-711.95	9		-953.9	1		-953.9	1		-953.9	2
-711.9	8		-953.8	1		-953.8	2		-953.8	0
-711.85	14		-953.7	0		-953.7	2		-953.7	1
-711.8	10		-953.6	3		-953.6	2		-953.6	1
-711.75	6		-953.5	2		-953.5	0		-953.5	2
-711.7	5		-953.4	0		-953.4	3		-953.4	1
-711.65	8		-953.3	0		-953.3	2		-953.3	0
-711.6	7		-953.2	0		-953.2	0		-953.2	2
-711.55	7		-953.1	0		-953.1	1		-953.1	2
-711.5	9		-953	2		-953	1		-953	2
-711.45	10		-952.9	1		-952.9	1		-952.9	0
-711.4	9		-952.8	1		-952.8	1		-952.8	0
-711.35	5		-952.7	1		-952.7	2		-952.7	2
-711.3	11		-952.6	1		-952.6	1		-952.6	0
-711.25	13		-952.5	1		-952.5	0		-952.5	1
-711.2	12		-952.4	1		-952.4	1		-952.4	3
-711.15	5		-952.3	1		-952.3	1		-952.3	1
-711.1	12		-952.2	0		-952.2	2		-952.2	0
-711.05	9		-952.1	3		-952.1	0		-952.1	2
-711	7		-952	1		-952	0		-952	0
-710.95	9		-951.9	1		-951.9	0		-951.9	0
-710.9	9		-951.8	3		-951.8	1		-951.8	2
-710.85	8		-951.7	0		-951.7	0		-951.7	2
-710.8	9		-951.6	1		-951.6	1		-951.6	1
-710.75	15		-951.5	2		-951.5	5		-951.5	1
-710.7	6		-951.4	1		-951.4	2		-951.4	1
-710.65	9		-951.3	2		-951.3	0		-951.3	1
-710.6	9		-951.2	1		-951.2	0		-951.2	1
-710.55	15		-951.1	1		-951.1	2		-951.1	0
-710.5	11		-951	1		-951	0		-951	1
-710.45	5		-950.9	2		-950.9	1		-950.9	1
-710.4	8		-950.8	0		-950.8	0		-950.8	0
-710.35	9		-950.7	0		-950.7	0		-950.7	0
-710.3	11		-950.6	0		-950.6	0		-950.6	1
-710.25	12		-950.5	1		-950.5	0		-950.5	2
-710.2	8		-950.4	0		-950.4	2		-950.4	0
-710.15	6		-950.3	1		-950.3	1		-950.3	2
-710.1	6		-950.2	1		-950.2	1		-950.2	2
-710.05	6		-950.1	0		-950.1	2		-950.1	0
-710	13		-950	0		-950	2		-950	0
-709.95	12		-949.9	2		-949.9	0		-949.9	0
-709.9	12		-949.8	0		-949.8	0		-949.8	1
-709.85	4		-949.7	1		-949.7	0		-949.7	0
-709.8	6		-949.6	0		-949.6	0		-949.6	0
-709.75	11		-949.5	1		-949.5	0		-949.5	0
-709.7	6		-949.4	0		-949.4	0		-949.4	1
-709.65	7		-949.3	0		-949.3	2		-949.3	0
-709.6	9		-949.2	5		-949.2	1		-949.2	0
-709.55	5		-949.1	1		-949.1	0		-949.1	1
-709.5	11		-949	0		-949	1		-949	1
-709.45	1		-948.9	1		-948.9	1		-948.9	0
-709.4	10		-948.8	3		-948.8	0		-948.8	1
-709.35	11		-948.7	0		-948.7	2		-948.7	0
-709.3	9		-948.6	2		-948.6	0		-948.6	0
-709.25	7		-948.5	1		-948.5	0		-948.5	0
-709.2	11		-948.4	4		-948.4	1		-948.4	0
-709.15	7		-948.3	2		-948.3	4		-948.3	1
-709.1	13		-948.2	2		-948.2	0		-948.2	0
-709.05	8		-948.1	0		-948.1	1		-948.1	0
-709	5		-948	0		-948	3		-948	1
-708.95	8		-947.9	0		-947.9	2		-947.9	0
-708.9	10		-947.8	3		-947.8	0		-947.8	0
-708.85	10		-947.7	0		-947.7	3		-947.7	1
-708.8	7		-947.6	3		-947.6	1		-947.6	0
-708.75	4		-947.5	1		-947.5	0		-947.5	0
-708.7	6		-947.4	0		-947.4	2		-947.4	0
-708.65	12		-947.3	1		-947.3	1		-947.3	0
-708.6	7		-947.2	0		-947.2	1		-947.2	2
-708.55	7		-947.1	0		-947.1	2		-947.1	0
-708.5	7		-947	3		-947	0		-947	0
-708.45	11		-946.9	2		-946.9	1		-946.9	0
-708.4	7		-946.8	0		-946.8	0		-946.8	0
-708.35	11		-946.7	0		-946.7	1		-946.7	0
-708.3	9		-946.6	3		-946.6	1		-946.6	0
-708.25	9		-946.5	1		-946.5	3		-946.5	1
-708.2	8		-946.4	1		-946.4	1		-946.4	0
-708.15	5		-946.3	0		-946.3	0		-946.3	2
-708.1	12		-946.2	1		-946.2	1		-946.2	1
-708.05	8		-946.1	1		-946.1	0		-946.1	4
-708	12		-946	2		-946	2		-946	1
-707.95	8		-945.9	2		-945.9	4		-945.9	0
-707.9	11		-945.8	2		-945.8	0		-945.8	0
-707.85	9		-945.7	0		-945.7	0		-945.7	2
-707.8	8		-945.6	1		-945.6	1		-945.6	1
-707.75	5		-945.5	3		-945.5	0		-945.5	1
-707.7	9		-945.4	0		-945.4	0		-945.4	1
-707.65	9		-945.3	1		-945.3	0		-945.3	2
-707.6	10		-945.2	3		-945.2	0		-945.2	0
-707.55	10		-945.1	5		-945.1	1		-945.1	0
-707.5	9		-945	1		-945	1		-945	0
-707.45	7		-944.9	0		-944.9	0		-944.9	1
-707.4	12		-944.8	2		-944.8	1		-944.8	1
-707.35	9		-944.7	1		-944.7	0		-944.7	1
-707.3	9		-944.6	1		-944.6	2		-944.6	1
-707.25	8		-944.5	0		-944.5	3		-944.5	2
-707.2	7		-944.4	0		-944.4	0		-944.4	0
-707.15	9		-944.3	0		-944.3	0		-944.3	2
-707.1	8		-944.2	2		-944.2	1		-944.2	0
-707.05	5		-944.1	0		-944.1	0		-944.1	4
-707	9		-944	2		-944	2		-944	0
-706.95	9		-943.9	0		-943.9	2		-943.9	0
-706.9	8		-943.8	2		-943.8	1		-943.8	0
-706.85	7		-943.7	0		-943.7	0		-943.7	1
-706.8	12		-943.6	0		-943.6	3		-943.6	1
-706.75	15		-943.5	1		-943.5	0		-943.5	0
-706.7	28		-943.4	1		-943.4	0		-943.4	2
-706.65	18		-943.3	2		-943.3	0		-943.3	0
-706.6	15		-943.2	1		-943.2	0		-943.2	2
-706.55	10		-943.1	2		-943.1	2		-943.1	0
-706.5	11		-943	0		-943	1		-943	0
-706.45	17		-942.9	1		-942.9	1		-942.9	1
-706.4	18		-942.8	0		-942.8	0		-942.8	0
-706.35	10		-942.7	1		-942.7	1		-942.7	1
-706.3	7		-942.6	0		-942.6	0		-942.6	0
-706.25	16		-942.5	1		-942.5	0		-942.5	0
-706.2	9		-942.4	0		-942.4	0		-942.4	0
-706.15	13		-942.3	0		-942.3	1		-942.3	2
-706.1	7		-942.2	0		-942.2	2		-942.2	0
-706.05	12		-942.1	2		-942.1	0		-942.1	1
-706	9		-942	1		-942	3		-942	0
-705.95	7		-941.9	0		-941.9	1		-941.9	0
-705.9	8		-941.8	0		-941.8	2		-941.8	0
-705.85	11		-941.7	0		-941.7	1		-941.7	0
-705.8	10		-941.6	1		-941.6	3		-941.6	0
-705.75	15		-941.5	0		-941.5	1		-941.5	0
-705.7	11		-941.4	1		-941.4	3		-941.4	1
-705.65	12		-941.3	1		-941.3	1		-941.3	0
-705.6	17		-941.2	0		-941.2	1		-941.2	3
-705.55	24		-941.1	1		-941.1	1		-941.1	0
-705.5	18		-941	0		-941	1		-941	0
-705.45	13		-940.9	1		-940.9	0		-940.9	3
-705.4	23		-940.8	0		-940.8	1		-940.8	0
-705.35	27		-940.7	0		-940.7	2		-940.7	1
-705.3	13		-940.6	3		-940.6	1		-940.6	0
-705.25	10		-940.5	2		-940.5	1		-940.5	0
-705.2	10		-940.4	0		-940.4	1		-940.4	0
-705.15	10		-940.3	5		-940.3	1		-940.3	0
-705.1	14		-940.2	1		-940.2	0		-940.2	1
-705.05	17		-940.1	0		-940.1	0		-940.1	0
-705	12		-940	2		-940	0		-940	0
-704.95	7		-939.9	1		-939.9	0		-939.9	0
-704.9	15		-939.8	0		-939.8	1		-939.8	2
-704.85	13		-939.7	0		-939.7	3		-939.7	0
-704.8	25		-939.6	2		-939.6	1		-939.6	1
-704.75	35		-939.5	0		-939.5	0		-939.5	1
-704.7	21		-939.4	2		-939.4	0		-939.4	2
-704.65	16		-939.3	0		-939.3	0		-939.3	0
-704.6	18		-939.2	0		-939.2	0		-939.2	0
-704.55	16		-939.1	0		-939.1	4		-939.1	0
-704.5	15		-939	2		-939	3		-939	0
-704.45	13		-938.9	2		-938.9	1		-938.9	2
-704.4	9		-938.8	5		-938.8	0		-938.8	0
-704.35	17		-938.7	2		-938.7	0		-938.7	0
-704.3	11		-938.6	2		-938.6	0		-938.6	1
-704.25	8		-938.5	1		-938.5	1		-938.5	2
-704.2	10		-938.4	2		-938.4	1		-938.4	2
-704.15	11		-938.3	2		-938.3	2		-938.3	0
-704.1	6		-938.2	1		-938.2	0		-938.2	1
-704.05	8		-938.1	0		-938.1	0		-938.1	0
-704	14		-938	0		-938	1		-938	0
-703.95	7		-937.9	0		-937.9	2		-937.9	0
-703.9	6		-937.8	1		-937.8	3		-937.8	0
-703.85	12		-937.7	2		-937.7	2		-937.7	0
-703.8	13		-937.6	0		-937.6	0		-937.6	0
-703.75	12		-937.5	0		-937.5	0		-937.5	2
-703.7	6		-937.4	0		-937.4	2		-937.4	2
-703.65	18		-937.3	0		-937.3	3		-937.3	1
-703.6	10		-937.2	1		-937.2	0		-937.2	2
-703.55	11		-937.1	0		-937.1	0		-937.1	0
-703.5	10		-937	0		-937	1		-937	1
-703.45	10		-936.9	1		-936.9	2		-936.9	2
-703.4	12		-936.8	2		-936.8	2		-936.8	1
-703.35	9		-936.7	0		-936.7	0		-936.7	0
-703.3	6		-936.6	0		-936.6	3		-936.6	2
-703.25	3		-936.5	2		-936.5	0		-936.5	3
-703.2	12		-936.4	2		-936.4	0		-936.4	0
-703.15	11		-936.3	0		-936.3	2		-936.3	1
-703.1	5		-936.2	1		-936.2	1		-936.2	0
-703.05	4		-936.1	1		-936.1	1		-936.1	2
-703	12		-936	2		-936	0		-936	2
-702.95	12		-935.9	0		-935.9	0		-935.9	0
-702.9	12		-935.8	0		-935.8	0		-935.8	1
-702.85	14		-935.7	1		-935.7	1		-935.7	0
-702.8	8		-935.6	0		-935.6	1		-935.6	0
-702.75	8		-935.5	2		-935.5	0		-935.5	1
-702.7	11		-935.4	0		-935.4	0		-935.4	1
-702.65	7		-935.3	2		-935.3	0		-935.3	2
-702.6	10		-935.2	2		-935.2	1		-935.2	1
-702.55	10		-935.1	0		-935.1	2		-935.1	0
-702.5	8		-935	0		-935	1		-935	1
-702.45	20		-934.9	1		-934.9	0		-934.9	1
-702.4	5		-934.8	1		-934.8	3		-934.8	0
-702.35	8		-934.7	0		-934.7	1		-934.7	4
-702.3	13		-934.6	2		-934.6	3		-934.6	0
-702.25	12		-934.5	2		-934.5	0		-934.5	1
-702.2	14		-934.4	1		-934.4	1		-934.4	0
-702.15	16		-934.3	0		-934.3	0		-934.3	3
-702.1	12		-934.2	0		-934.2	0		-934.2	1
-702.05	15		-934.1	1		-934.1	0		-934.1	0
-702	13		-934	0		-934	0		-934	1
-701.95	12		-933.9	3		-933.9	3		-933.9	0
-701.9	19		-933.8	1		-933.8	0		-933.8	1
-701.85	14		-933.7	2		-933.7	2		-933.7	0
-701.8	16		-933.6	1		-933.6	1		-933.6	0
-701.75	8		-933.5	2		-933.5	1		-933.5	1
-701.7	5		-933.4	2		-933.4	0		-933.4	1
-701.65	12		-933.3	0		-933.3	0		-933.3	1
-701.6	10		-933.2	1		-933.2	0		-933.2	1
-701.55	9		-933.1	1		-933.1	1		-933.1	0
-701.5	13		-933	0		-933	1		-933	0
-701.45	15		-932.9	1		-932.9	0		-932.9	2
-701.4	16		-932.8	0		-932.8	1		-932.8	0
-701.35	7		-932.7	2		-932.7	2		-932.7	0
-701.3	16		-932.6	2		-932.6	1		-932.6	1
-701.25	11		-932.5	2		-932.5	2		-932.5	4
-701.2	14		-932.4	0		-932.4	1		-932.4	0
-701.15	14		-932.3	0		-932.3	0		-932.3	0
-701.1	13		-932.2	0		-932.2	0		-932.2	0
-701.05	10		-932.1	1		-932.1	3		-932.1	1
-701	5		-932	1		-932	0		-932	1
-700.95	17		-931.9	2		-931.9	2		-931.9	2
-700.9	12		-931.8	1		-931.8	0		-931.8	1
-700.85	9		-931.7	0		-931.7	0		-931.7	2
-700.8	8		-931.6	2		-931.6	1		-931.6	1
-700.75	14		-931.5	1		-931.5	0		-931.5	1
-700.7	8		-931.4	3		-931.4	1		-931.4	1
-700.65	8		-931.3	0		-931.3	2		-931.3	1
-700.6	13		-931.2	1		-931.2	1		-931.2	0
-700.55	7		-931.1	3		-931.1	1		-931.1	2
-700.5	5		-931	0		-931	1		-931	0
-700.45	14		-930.9	1		-930.9	0		-930.9	0
-700.4	12		-930.8	3		-930.8	2		-930.8	0
-700.35	3		-930.7	2		-930.7	0		-930.7	2
-700.3	12		-930.6	3		-930.6	1		-930.6	4
-700.25	7		-930.5	1		-930.5	1		-930.5	2
-700.2	11		-930.4	1		-930.4	1		-930.4	1
-700.15	8		-930.3	1		-930.3	2		-930.3	4
-700.1	17		-930.2	0		-930.2	0		-930.2	0
-700.05	15		-930.1	2		-930.1	3		-930.1	2
-700	15		-930	0		-930	1		-930	2
-700	8		-929.9	1		-929.9	1		-929.9	0
-700	4		-929.8	0		-929.8	1		-929.8	1
-700	6		-929.7	0		-929.7	0		-929.7	2
-700	9		-929.6	0		-929.6	1		-929.6	2
-699.5	5		-929.5	0		-929.5	0		-929.5	1
-699.5	14		-929.4	1		-929.4	0		-929.4	1
-699.5	12		-929.3	2		-929.3	0		-929.3	1
-699.5	17		-929.2	1		-929.2	1		-929.2	1
-699.5	10		-929.1	0		-929.1	1		-929.1	2
-699.5	10		-929	0		-929	0		-929	1
-699.5	8		-928.9	0		-928.9	0		-928.9	0
-699.5	15		-928.8	0		-928.8	1		-928.8	4
-699.5	11		-928.7	0		-928.7	0		-928.7	1
-699.5	13		-928.6	0		-928.6	0		-928.6	1
-699	9		-928.5	3		-928.5	2		-928.5	2
-699	12		-928.4	0		-928.4	2		-928.4	3
-699	6		-928.3	1		-928.3	0		-928.3	2
-699	12		-928.2	0		-928.2	1		-928.2	1
-699	15		-928.1	0		-928.1	0		-928.1	1
-699	12		-928	1		-928	0		-928	0
-699	12		-927.9	2		-927.9	0		-927.9	1
-699	11		-927.8	1		-927.8	1		-927.8	1
-699	9		-927.7	1		-927.7	0		-927.7	1
-699	9		-927.6	1		-927.6	2		-927.6	1
-698.5	11		-927.5	2		-927.5	2		-927.5	3
-698.5	15		-927.4	1		-927.4	2		-927.4	0
-698.5	11		-927.3	1		-927.3	3		-927.3	5
-698.5	11		-927.2	0		-927.2	1		-927.2	1
-698.5	15		-927.1	1		-927.1	0		-927.1	1
-698.5	3		-927	0		-927	0		-927	1
-698.5	6		-926.9	1		-926.9	1		-926.9	1
-698.5	10		-926.8	1		-926.8	0		-926.8	3
-698.5	6		-926.7	1		-926.7	2		-926.7	0
-698.5	12		-926.6	2		-926.6	1		-926.6	1
-698	8		-926.5	2		-926.5	2		-926.5	1
-698	8		-926.4	1		-926.4	0		-926.4	1
-698	12		-926.3	3		-926.3	0		-926.3	2
-698	4		-926.2	0		-926.2	2		-926.2	0
-698	16		-926.1	1		-926.1	4		-926.1	3
-698	7		-926	1		-926	0		-926	2
-698	5		-925.9	0		-925.9	2		-925.9	1
-698	4		-925.8	1		-925.8	1		-925.8	0
-698	18		-925.7	2		-925.7	2		-925.7	2
-698	11		-925.6	2		-925.6	2		-925.6	2
-697.5	4		-925.5	1		-925.5	1		-925.5	1
-697.5	7		-925.4	3		-925.4	0		-925.4	1
-697.5	5		-925.3	0		-925.3	0		-925.3	0
-697.5	6		-925.2	1		-925.2	0		-925.2	1
-697.5	3		-925.1	0		-925.1	3		-925.1	1
-697.5	3		-925	2		-925	1		-925	0
-697.5	7		-924.9	2		-924.9	0		-924.9	1
-697.5	9		-924.8	2		-924.8	0		-924.8	1
-697.5	3		-924.7	1		-924.7	1		-924.7	0
-697.5	7		-924.6	0		-924.6	0		-924.6	2
-697	5		-924.5	1		-924.5	1		-924.5	2
-697	4		-924.4	1		-924.4	1		-924.4	1
-697	7		-924.3	4		-924.3	0		-924.3	2
-697	6		-924.2	2		-924.2	1		-924.2	1
-697	7		-924.1	3		-924.1	2		-924.1	1
-697	7		-924	0		-924	0		-924	3
-697	7		-923.9	3		-923.9	0		-923.9	0
-697	13		-923.8	2		-923.8	1		-923.8	0
-697	5		-923.7	0		-923.7	0		-923.7	3
-697	5		-923.6	2		-923.6	3		-923.6	4
-696.5	7		-923.5	0		-923.5	0		-923.5	1
-696.5	7		-923.4	0		-923.4	2		-923.4	2
-696.5	3		-923.3	0		-923.3	1		-923.3	2
-696.5	8		-923.2	0		-923.2	1		-923.2	1
-696.5	2		-923.1	0		-923.1	1		-923.1	2
-696.5	7		-923	0		-923	1		-923	2
-696.5	5		-922.9	0		-922.9	1		-922.9	1
-696.5	10		-922.8	2		-922.8	0		-922.8	1
-696.5	5		-922.7	0		-922.7	0		-922.7	1
-696.5	3		-922.6	2		-922.6	2		-922.6	0
-696	4		-922.5	2		-922.5	3		-922.5	1
-696	6		-922.4	0		-922.4	2		-922.4	1
-696	6		-922.3	1		-922.3	0		-922.3	2
-696	9		-922.2	2		-922.2	0		-922.2	2
-696	5		-922.1	2		-922.1	0		-922.1	1
-696	10		-922	2		-922	0		-922	0
-696	8		-921.9	2		-921.9	1		-921.9	2
-696	5		-921.8	1		-921.8	1		-921.8	1
-696	5		-921.7	1		-921.7	0		-921.7	3
-696	5		-921.6	2		-921.6	0		-921.6	0
-695.5	9		-921.5	2		-921.5	1		-921.5	0
-695.5	4		-921.4	3		-921.4	2		-921.4	1
-695.5	7		-921.3	2		-921.3	2		-921.3	0
-695.5	5		-921.2	3		-921.2	1		-921.2	0
-695.5	5		-921.1	0		-921.1	0		-921.1	1
-695.5	2		-921	1		-921	2		-921	0
-695.5	6		-920.9	1		-920.9	4		-920.9	0
-695.5	7		-920.8	0		-920.8	1		-920.8	1
-695.5	1		-920.7	1		-920.7	3		-920.7	1
-695.5	8		-920.6	3		-920.6	3		-920.6	0
-695	2		-920.5	1		-920.5	1		-920.5	1
-695	4		-920.4	0		-920.4	3		-920.4	1
-695	4		-920.3	0		-920.3	2		-920.3	2
-695	7		-920.2	1		-920.2	1		-920.2	4
-695	7		-920.1	0		-920.1	1		-920.1	0
-695	10		-920	0		-920	2		-920	1
-695	9		-919.9	0		-919.9	0		-919.9	1
-695	6		-919.8	2		-919.8	1		-919.8	1
-695	6		-919.7	2		-919.7	4		-919.7	1
-695	8		-919.6	1		-919.6	2		-919.6	0
-694.5	7		-919.5	1		-919.5	1		-919.5	2
-694.5	5		-919.4	1		-919.4	3		-919.4	3
-694.5	5		-919.3	1		-919.3	1		-919.3	2
-694.5	4		-919.2	1		-919.2	1		-919.2	1
-694.5	6		-919.1	1		-919.1	2		-919.1	1
-694.5	2		-919	3		-919	2		-919	0
-694.5	9		-918.9	2		-918.9	0		-918.9	2
-694.5	5		-918.8	3		-918.8	1		-918.8	2
-694.5	5		-918.7	2		-918.7	3		-918.7	1
-694.5	6		-918.6	3		-918.6	1		-918.6	1
-694	4		-918.5	3		-918.5	2		-918.5	1
-694	6		-918.4	0		-918.4	2		-918.4	3
-694	4		-918.3	1		-918.3	1		-918.3	0
-694	2		-918.2	1		-918.2	3		-918.2	0
-694	5		-918.1	0		-918.1	1		-918.1	0
-694	4		-918	3		-918	1		-918	2
-694	4		-917.9	0		-917.9	2		-917.9	1
-694	4		-917.8	2		-917.8	1		-917.8	1
-694	4		-917.7	0		-917.7	2		-917.7	0
-694	7		-917.6	1		-917.6	2		-917.6	1
-693.5	2		-917.5	3		-917.5	1		-917.5	1
-693.5	8		-917.4	1		-917.4	1		-917.4	1
-693.5	6		-917.3	0		-917.3	1		-917.3	1
-693.5	3		-917.2	3		-917.2	3		-917.2	1
-693.5	9		-917.1	1		-917.1	1		-917.1	0
-693.5	5		-917	1		-917	1		-917	1
-693.5	5		-916.9	1		-916.9	0		-916.9	0
-693.5	2		-916.8	2		-916.8	1		-916.8	1
-693.5	3		-916.7	3		-916.7	0		-916.7	0
-693.5	7		-916.6	6		-916.6	2		-916.6	1
-693	6		-916.5	4		-916.5	3		-916.5	1
-693	3		-916.4	3		-916.4	0		-916.4	1
-693	4		-916.3	3		-916.3	1		-916.3	2
-693	7		-916.2	2		-916.2	3		-916.2	1
-693	5		-916.1	1		-916.1	0		-916.1	0
-693	0		-916	1		-916	2		-916	0
-693	5		-915.9	4		-915.9	4		-915.9	1
-693	4		-915.8	2		-915.8	4		-915.8	1
-693	3		-915.7	2		-915.7	2		-915.7	1
-693	3		-915.6	1		-915.6	1		-915.6	2
-692.5	6		-915.5	0		-915.5	2		-915.5	2
-692.5	12		-915.4	2		-915.4	4		-915.4	1
-692.5	0		-915.3	2		-915.3	4		-915.3	1
-692.5	4		-915.2	3		-915.2	1		-915.2	1
-692.5	6		-915.1	1		-915.1	3		-915.1	1
-692.5	5		-915	4		-915	5		-915	3
-692.5	6		-914.9	2		-914.9	3		-914.9	2
-692.5	5		-914.8	4		-914.8	4		-914.8	3
-692.5	3		-914.7	1		-914.7	1		-914.7	2
-692.5	4		-914.6	2		-914.6	0		-914.6	2
-692	5		-914.5	4		-914.5	0		-914.5	1
-692	6		-914.4	2		-914.4	5		-914.4	1
-692	4		-914.3	1		-914.3	4		-914.3	1
-692	5		-914.2	2		-914.2	1		-914.2	1
-692	3		-914.1	2		-914.1	0		-914.1	0
-692	7		-914	4		-914	2		-914	0
-692	4		-913.9	7		-913.9	1		-913.9	1
-692	9		-913.8	1		-913.8	1		-913.8	1
-692	7		-913.7	2		-913.7	1		-913.7	0
-692	2		-913.6	0		-913.6	3		-913.6	1
-691.5	4		-913.5	2		-913.5	1		-913.5	2
-691.5	3		-913.4	0		-913.4	4		-913.4	0
-691.5	3		-913.3	2		-913.3	1		-913.3	1
-691.5	2		-913.2	5		-913.2	0		-913.2	1
-691.5	4		-913.1	1		-913.1	1		-913.1	2
-691.5	5		-913	4		-913	1		-913	1
-691.5	4		-912.9	3		-912.9	1		-912.9	2
-691.5	4		-912.8	3		-912.8	1		-912.8	1
-691.5	1		-912.7	1		-912.7	1		-912.7	2
-691.5	5		-912.6	1		-912.6	3		-912.6	1
-691	3		-912.5	2		-912.5	1		-912.5	1
-691	7		-912.4	4		-912.4	0		-912.4	0
-691	1		-912.3	1		-912.3	2		-912.3	0
-691	4		-912.2	2		-912.2	0		-912.2	1
-691	4		-912.1	3		-912.1	1		-912.1	0
-691	6		-912	1		-912	0		-912	1
-691	5		-911.9	1		-911.9	1		-911.9	0
-691	2		-911.8	6		-911.8	4		-911.8	0
-691	8		-911.7	2		-911.7	1		-911.7	2
-691	3		-911.6	0		-911.6	1		-911.6	0
-690.5	4		-911.5	2		-911.5	0		-911.5	0
-690.5	5		-911.4	3		-911.4	1		-911.4	2
-690.5	6		-911.3	5		-911.3	1		-911.3	0
-690.5	11		-911.2	2		-911.2	4		-911.2	1
-690.5	5		-911.1	2		-911.1	1		-911.1	0
-690.5	8		-911	3		-911	0		-911	0
-690.5	8		-910.9	2		-910.9	2		-910.9	0
-690.5	2		-910.8	3		-910.8	0		-910.8	0
-690.5	2		-910.7	1		-910.7	1		-910.7	1
-690.5	5		-910.6	3		-910.6	1		-910.6	2
-690	3		-910.5	1		-910.5	3		-910.5	3
-690	2		-910.4	4		-910.4	2		-910.4	2
-690	11		-910.3	2		-910.3	1		-910.3	0
-690	2		-910.2	4		-910.2	3		-910.2	0
-690	3		-910.1	1		-910.1	1		-910.1	0
-690	6		-910	4		-910	4		-910	0
-690	1		-909.9	4		-909.9	1		-909.9	0
-690	3		-909.8	0		-909.8	1		-909.8	1
-690	2		-909.7	0		-909.7	1		-909.7	0
-690	1		-909.6	3		-909.6	1		-909.6	0
-689.5	6		-909.5	2		-909.5	4		-909.5	1
-689.5	5		-909.4	1		-909.4	0		-909.4	1
-689.5	1		-909.3	4		-909.3	2		-909.3	1
-689.5	8		-909.2	2		-909.2	2		-909.2	1
-689.5	5		-909.1	3		-909.1	0		-909.1	2
-689.5	4		-909	3		-909	3		-909	2
-689.5	5		-908.9	0		-908.9	6		-908.9	3
-689.5	6		-908.8	3		-908.8	0		-908.8	1
-689.5	1		-908.7	1		-908.7	2		-908.7	0
-689.5	6		-908.6	0		-908.6	1		-908.6	0
-689	0		-908.5	2		-908.5	0		-908.5	0
-689	1		-908.4	2		-908.4	4		-908.4	2
-689	8		-908.3	2		-908.3	0		-908.3	1
-689	9		-908.2	2		-908.2	1		-908.2	0
-689	5		-908.1	1		-908.1	4		-908.1	1
-689	3		-908	1		-908	4		-908	2
-689	9		-907.9	0		-907.9	1		-907.9	6
-689	5		-907.8	0		-907.8	0		-907.8	0
-689	6		-907.7	0		-907.7	0		-907.7	0
-689	6		-907.6	2		-907.6	0		-907.6	1
-688.5	3		-907.5	0		-907.5	1		-907.5	0
-688.5	2		-907.4	0		-907.4	2		-907.4	1
-688.5	1		-907.3	1		-907.3	0		-907.3	1
-688.5	2		-907.2	3		-907.2	1		-907.2	1
-688.5	3		-907.1	1		-907.1	3		-907.1	2
-688.5	4		-907	0		-907	1		-907	3
-688.5	6		-906.9	3		-906.9	3		-906.9	2
-688.5	2		-906.8	0		-906.8	2		-906.8	0
-688.5	4		-906.7	1		-906.7	2		-906.7	0
-688.5	6		-906.6	0		-906.6	2		-906.6	1
-688	3		-906.5	3		-906.5	0		-906.5	0
-688	8		-906.4	0		-906.4	4		-906.4	0
-688	2		-906.3	2		-906.3	2		-906.3	5
-688	1		-906.2	1		-906.2	0		-906.2	1
-688	3		-906.1	2		-906.1	1		-906.1	0
-688	2		-906	3		-906	1		-906	3
-688	6		-905.9	1		-905.9	0		-905.9	0
-688	3		-905.8	2		-905.8	2		-905.8	2
-688	3		-905.7	4		-905.7	2		-905.7	0
-688	7		-905.6	0		-905.6	2		-905.6	2
-687.5	2		-905.5	1		-905.5	0		-905.5	0
-687.5	4		-905.4	1		-905.4	1		-905.4	2
-687.5	2		-905.3	2		-905.3	2		-905.3	3
-687.5	7		-905.2	1		-905.2	0		-905.2	1
-687.5	4		-905.1	1		-905.1	2		-905.1	0
-687.5	2		-905	0		-905	0		-905	2
-687.5	1		-904.9	1		-904.9	0		-904.9	2
-687.5	3		-904.8	3		-904.8	0		-904.8	0
-687.5	5		-904.7	1		-904.7	1		-904.7	2
-687.5	2		-904.6	0		-904.6	1		-904.6	2
-687	3		-904.5	1		-904.5	0		-904.5	0
-687	3		-904.4	1		-904.4	0		-904.4	1
-687	4		-904.3	0		-904.3	4		-904.3	0
-687	2		-904.2	1		-904.2	2		-904.2	1
-687	1		-904.1	0		-904.1	1		-904.1	4
-687	0		-904	0		-904	0		-904	0
-687	3		-903.9	0		-903.9	0		-903.9	2
-687	4		-903.8	1		-903.8	2		-903.8	0
-687	5		-903.7	0		-903.7	0		-903.7	1
-687	6		-903.6	2		-903.6	1		-903.6	3
-686.5	6		-903.5	3		-903.5	2		-903.5	1
-686.5	2		-903.4	0		-903.4	1		-903.4	1
-686.5	1		-903.3	1		-903.3	0		-903.3	0
-686.5	2		-903.2	1		-903.2	3		-903.2	1
-686.5	4		-903.1	2		-903.1	2		-903.1	1
-686.5	4		-903	0		-903	1		-903	0
-686.5	1		-902.9	2		-902.9	1		-902.9	0
-686.5	3		-902.8	3		-902.8	0		-902.8	1
-686.5	3		-902.7	2		-902.7	0		-902.7	1
-686.5	5		-902.6	1		-902.6	1		-902.6	2
-686	3		-902.5	2		-902.5	2		-902.5	0
-686	2		-902.4	0		-902.4	1		-902.4	0
-686	4		-902.3	1		-902.3	2		-902.3	1
-686	3		-902.2	1		-902.2	0		-902.2	1
-686	2		-902.1	0		-902.1	2		-902.1	0
-686	4		-902	1		-902	2		-902	0
-686	1		-901.9	2		-901.9	1		-901.9	2
-686	6		-901.8	1		-901.8	5		-901.8	1
-686	7		-901.7	0		-901.7	1		-901.7	2
-686	3		-901.6	1		-901.6	0		-901.6	1
-685.5	3		-901.5	0		-901.5	2		-901.5	1
-685.5	4		-901.4	0		-901.4	0		-901.4	2
-685.5	1		-901.3	4		-901.3	2		-901.3	1
-685.5	5		-901.2	2		-901.2	3		-901.2	0
-685.5	1		-901.1	0		-901.1	0		-901.1	2
-685.5	1		-901	1		-901	1		-901	1
-685.5	3		-900.9	0		-900.9	5		-900.9	0
-685.5	3		-900.8	3		-900.8	1		-900.8	1
-685.5	2		-900.7	3		-900.7	2		-900.7	0
-685.5	2		-900.6	0		-900.6	1		-900.6	2
-685	6		-900.5	0		-900.5	2		-900.5	1
-685	1		-900.4	1		-900.4	0		-900.4	3
-685	4		-900.3	3		-900.3	0		-900.3	1
-685	2		-900.2	3		-900.2	0		-900.2	3
-685	2		-900.1	0		-900.1	0		-900.1	0
-685	4		-900	1		-900	1		-900	0
-685	3		-899.9	0		-899.9	1		-899.9	1
-685	0		-899.8	0		-899.8	2		-899.8	2
-685	5		-899.7	1		-899.7	0		-899.7	1
-685	0		-899.6	5		-899.6	1		-899.6	1
-684.5	6		-899.5	0		-899.5	0		-899.5	1
-684.5	2		-899.4	2		-899.4	3		-899.4	0
-684.5	3		-899.3	0		-899.3	0		-899.3	2
-684.5	4		-899.2	1		-899.2	1		-899.2	0
-684.5	5		-899.1	1		-899.1	0		-899.1	2
-684.5	5		-899	1		-899	2		-899	0
-684.5	5		-898.9	1		-898.9	1		-898.9	1
-684.5	5		-898.8	1		-898.8	3		-898.8	1
-684.5	5		-898.7	2		-898.7	2		-898.7	0
-684.5	1		-898.6	0		-898.6	2		-898.6	0
-684	2		-898.5	0		-898.5	2		-898.5	2
-684	2		-898.4	0		-898.4	1		-898.4	1
-684	2		-898.3	2		-898.3	0		-898.3	1
-684	6		-898.2	2		-898.2	1		-898.2	0
-684	3		-898.1	0		-898.1	2		-898.1	1
-684	0		-898	1		-898	2		-898	0
-684	3		-897.9	1		-897.9	1		-897.9	2
-684	4		-897.8	3		-897.8	0		-897.8	2
-684	2		-897.7	0		-897.7	1		-897.7	1
-684	8		-897.6	0		-897.6	2		-897.6	2
-683.5	3		-897.5	1		-897.5	1		-897.5	1
-683.5	3		-897.4	0		-897.4	3		-897.4	3
-683.5	1		-897.3	0		-897.3	0		-897.3	1
-683.5	2		-897.2	1		-897.2	1		-897.2	0
-683.5	6		-897.1	1		-897.1	2		-897.1	1
-683.5	1		-897	0		-897	0		-897	0
-683.5	3		-896.9	1		-896.9	1		-896.9	1
-683.5	4		-896.8	0		-896.8	0		-896.8	0
-683.5	2		-896.7	2		-896.7	2		-896.7	1
-683.5	1		-896.6	2		-896.6	0		-896.6	2
-683	5		-896.5	2		-896.5	1		-896.5	1
-683	3		-896.4	2		-896.4	1		-896.4	4
-683	3		-896.3	1		-896.3	1		-896.3	1
-683	4		-896.2	2		-896.2	1		-896.2	2
-683	0		-896.1	2		-896.1	1		-896.1	1
-683	3		-896	0		-896	2		-896	0
-683	3		-895.9	1		-895.9	2		-895.9	1
-683	0		-895.8	2		-895.8	2		-895.8	2
-683	1		-895.7	2		-895.7	2		-895.7	1
-683	3		-895.6	0		-895.6	2		-895.6	1
-682.5	3		-895.5	1		-895.5	1		-895.5	1
-682.5	6		-895.4	2		-895.4	0		-895.4	2
-682.5	4		-895.3	0		-895.3	1		-895.3	1
-682.5	4		-895.2	0		-895.2	2		-895.2	1
-682.5	3		-895.1	1		-895.1	2		-895.1	1
-682.5	6		-895	0		-895	3		-895	1
-682.5	2		-894.9	1		-894.9	2		-894.9	0
-682.5	6		-894.8	2		-894.8	3		-894.8	1
-682.5	1		-894.7	3		-894.7	0		-894.7	2
-682.5	3		-894.6	2		-894.6	1		-894.6	1
-682	3		-894.5	4		-894.5	3		-894.5	1
-682	2		-894.4	0		-894.4	0		-894.4	1
-682	2		-894.3	2		-894.3	1		-894.3	2
-682	2		-894.2	2		-894.2	0		-894.2	2
-682	4		-894.1	0		-894.1	1		-894.1	1
-682	2		-894	1		-894	1		-894	2
-682	3		-893.9	1		-893.9	3		-893.9	0
-682	2		-893.8	1		-893.8	3		-893.8	4
-682	2		-893.7	1		-893.7	0		-893.7	0
-682	0		-893.6	1		-893.6	1		-893.6	1
-681.5	7		-893.5	1		-893.5	1		-893.5	0
-681.5	1		-893.4	0		-893.4	2		-893.4	2
-681.5	2		-893.3	0		-893.3	2		-893.3	1
-681.5	4		-893.2	3		-893.2	0		-893.2	0
-681.5	3		-893.1	0		-893.1	0		-893.1	1
-681.5	2		-893	2		-893	1		-893	1
-681.5	6		-892.9	2		-892.9	2		-892.9	2
-681.5	2		-892.8	0		-892.8	1		-892.8	2
-681.5	1		-892.7	1		-892.7	1		-892.7	0
-681.5	5		-892.6	0		-892.6	1		-892.6	4
-681	4		-892.5	2		-892.5	4		-892.5	0
-681	5		-892.4	1		-892.4	2		-892.4	0
-681	2		-892.3	0		-892.3	0		-892.3	1
-681	4		-892.2	0		-892.2	4		-892.2	1
-681	8		-892.1	1		-892.1	0		-892.1	3
-681	3		-892	2		-892	5		-892	0
-681	3		-891.9	0		-891.9	2		-891.9	1
-681	2		-891.8	1		-891.8	0		-891.8	2
-681	6		-891.7	1		-891.7	1		-891.7	0
-681	1		-891.6	2		-891.6	2		-891.6	0
-680.5	4		-891.5	3		-891.5	3		-891.5	1
-680.5	5		-891.4	2		-891.4	1		-891.4	0
-680.5	2		-891.3	0		-891.3	1		-891.3	0
-680.5	2		-891.2	4		-891.2	2		-891.2	0
-680.5	4		-891.1	3		-891.1	5		-891.1	2
-680.5	3		-891	0		-891	2		-891	2
-680.5	4		-890.9	1		-890.9	0		-890.9	1
-680.5	2		-890.8	1		-890.8	0		-890.8	2
-680.5	1		-890.7	1		-890.7	1		-890.7	0
-680.5	6		-890.6	1		-890.6	1		-890.6	1
-680	3		-890.5	2		-890.5	0		-890.5	1
-680	2		-890.4	0		-890.4	2		-890.4	2
-680	4		-890.3	1		-890.3	1		-890.3	1
-680	2		-890.2	0		-890.2	0		-890.2	2
-680	3		-890.1	2		-890.1	0		-890.1	1
-680	4		-890	1		-890	2		-890	1
-680	3		-889.9	0		-889.9	0		-889.9	0
-680	3		-889.8	1		-889.8	0		-889.8	2
-680	3		-889.7	3		-889.7	0		-889.7	1
-680	0		-889.6	5		-889.6	2		-889.6	4
-679.5	4		-889.5	2		-889.5	0		-889.5	1
-679.5	3		-889.4	1		-889.4	4		-889.4	1
-679.5	4		-889.3	1		-889.3	1		-889.3	2
-679.5	2		-889.2	0		-889.2	0		-889.2	1
-679.5	1		-889.1	1		-889.1	0		-889.1	1
-679.5	6		-889	0		-889	0		-889	2
-679.5	6		-888.9	3		-888.9	1		-888.9	0
-679.5	3		-888.8	0		-888.8	0		-888.8	1
-679.5	5		-888.7	1		-888.7	0		-888.7	2
-679.5	5		-888.6	0		-888.6	1		-888.6	0
-679	5		-888.5	1		-888.5	1		-888.5	5
-679	1		-888.4	0		-888.4	1		-888.4	2
-679	4		-888.3	4		-888.3	0		-888.3	3
-679	3		-888.2	1		-888.2	1		-888.2	0
-679	1		-888.1	2		-888.1	2		-888.1	0
-679	0		-888	2		-888	2		-888	0
-679	3		-887.9	1		-887.9	1		-887.9	3
-679	3		-887.8	1		-887.8	1		-887.8	0
-679	2		-887.7	1		-887.7	5		-887.7	0
-679	2		-887.6	0		-887.6	5		-887.6	0
-678.5	4		-887.5	0		-887.5	3		-887.5	1
-678.5	2		-887.4	0		-887.4	3		-887.4	3
-678.5	0		-887.3	1		-887.3	0		-887.3	0
-678.5	3		-887.2	2		-887.2	0		-887.2	0
-678.5	4		-887.1	3		-887.1	1		-887.1	2
-678.5	3		-887	0		-887	1		-887	0
-678.5	4		-886.9	2		-886.9	1		-886.9	1
-678.5	2		-886.8	0		-886.8	0		-886.8	2
-678.5	8		-886.7	2		-886.7	2		-886.7	1
-678.5	1		-886.6	0		-886.6	1		-886.6	2
-678	1		-886.5	1		-886.5	0		-886.5	0
-678	3		-886.4	2		-886.4	3		-886.4	2
-678	7		-886.3	0		-886.3	0		-886.3	0
-678	4		-886.2	1		-886.2	0		-886.2	2
-678	6		-886.1	4		-886.1	1		-886.1	1
-678	8		-886	0		-886	2		-886	2
-678	4		-885.9	1		-885.9	0		-885.9	0
-678	7		-885.8	2		-885.8	0		-885.8	0
-678	5		-885.7	2		-885.7	5		-885.7	0
-678	2		-885.6	0		-885.6	1		-885.6	2
-677.5	5		-885.5	1		-885.5	1		-885.5	0
-677.5	2		-885.4	1		-885.4	0		-885.4	2
-677.5	0		-885.3	0		-885.3	2		-885.3	0
-677.5	5		-885.2	1		-885.2	0		-885.2	2
-677.5	3		-885.1	2		-885.1	4		-885.1	0
-677.5	4		-885	3		-885	1		-885	2
-677.5	4		-884.9	1		-884.9	4		-884.9	1
-677.5	0		-884.8	1		-884.8	2		-884.8	1
-677.5	2		-884.7	0		-884.7	1		-884.7	1
-677.5	2		-884.6	2		-884.6	2		-884.6	1
-677	5		-884.5	0		-884.5	2		-884.5	2
-677	4		-884.4	1		-884.4	3		-884.4	1
-677	0		-884.3	3		-884.3	3		-884.3	0
-677	5		-884.2	2		-884.2	0		-884.2	1
-677	4		-884.1	1		-884.1	1		-884.1	0
-677	1		-884	0		-884	0		-884	2
-677	3		-883.9	1		-883.9	1		-883.9	3
-677	1		-883.8	2		-883.8	1		-883.8	1
-677	4		-883.7	1		-883.7	2		-883.7	1
-677	4		-883.6	0		-883.6	2		-883.6	2
-676.5	3		-883.5	2		-883.5	3		-883.5	1
-676.5	5		-883.4	4		-883.4	0		-883.4	2
-676.5	0		-883.3	4		-883.3	0		-883.3	1
-676.5	1		-883.2	1		-883.2	0		-883.2	1
-676.5	3		-883.1	1		-883.1	1		-883.1	2
-676.5	2		-883	2		-883	1		-883	1
-676.5	5		-882.9	1		-882.9	4		-882.9	1
-676.5	4		-882.8	2		-882.8	2		-882.8	0
-676.5	2		-882.7	3		-882.7	0		-882.7	1
-676.5	3		-882.6	0		-882.6	1		-882.6	3
-676	2		-882.5	1		-882.5	5		-882.5	0
-676	4		-882.4	2		-882.4	4		-882.4	0
-676	4		-882.3	1		-882.3	0		-882.3	2
-676	1		-882.2	1		-882.2	1		-882.2	2
-676	3		-882.1	2		-882.1	2		-882.1	0
-676	3		-882	5		-882	1		-882	2
-676	2		-881.9	2		-881.9	1		-881.9	1
-676	4		-881.8	0		-881.8	0		-881.8	2
-676	5		-881.7	3		-881.7	1		-881.7	1
-676	4		-881.6	4		-881.6	1		-881.6	1
-675.5	4		-881.5	1		-881.5	1		-881.5	0
-675.5	2		-881.4	1		-881.4	1		-881.4	1
-675.5	3		-881.3	1		-881.3	2		-881.3	2
-675.5	4		-881.2	2		-881.2	3		-881.2	1
-675.5	2		-881.1	4		-881.1	1		-881.1	2
-675.5	5		-881	0		-881	2		-881	2
-675.5	2		-880.9	2		-880.9	1		-880.9	2
-675.5	4		-880.8	0		-880.8	1		-880.8	1
-675.5	3		-880.7	0		-880.7	1		-880.7	1
-675.5	4		-880.6	3		-880.6	1		-880.6	1
-675	4		-880.5	1		-880.5	1		-880.5	0
-675	3		-880.4	2		-880.4	1		-880.4	2
-675	4		-880.3	2		-880.3	1		-880.3	1
-675	2		-880.2	0		-880.2	0		-880.2	1
-675	2		-880.1	1		-880.1	6		-880.1	2
-675	8		-880	0		-880	3		-880	2
-675	1		-879.9	1		-879.9	0		-879.9	0
-675	5		-879.8	0		-879.8	1		-879.8	0
-675	1		-879.7	0		-879.7	1		-879.7	0
-675	2		-879.6	1		-879.6	2		-879.6	2
-674.5	4		-879.5	1		-879.5	2		-879.5	1
-674.5	2		-879.4	1		-879.4	3		-879.4	5
-674.5	4		-879.3	2		-879.3	3		-879.3	1
-674.5	1		-879.2	1		-879.2	0		-879.2	1
-674.5	4		-879.1	1		-879.1	1		-879.1	2
-674.5	1		-879	1		-879	0		-879	1
-674.5	7		-878.9	5		-878.9	3		-878.9	4
-674.5	2		-878.8	2		-878.8	1		-878.8	2
-674.5	5		-878.7	1		-878.7	1		-878.7	1
-674.5	2		-878.6	2		-878.6	2		-878.6	4
-674	5		-878.5	3		-878.5	2		-878.5	0
-674	3		-878.4	4		-878.4	6		-878.4	0
-674	4		-878.3	3		-878.3	5		-878.3	1
-674	5		-878.2	0		-878.2	1		-878.2	1
-674	0		-878.1	0		-878.1	0		-878.1	2
-674	4		-878	1		-878	1		-878	1
-674	1		-877.9	0		-877.9	3		-877.9	1
-674	1		-877.8	2		-877.8	1		-877.8	2
-674	3		-877.7	0		-877.7	2		-877.7	0
-674	3		-877.6	0		-877.6	5		-877.6	1
-673.5	3		-877.5	3		-877.5	3		-877.5	1
-673.5	3		-877.4	0		-877.4	1		-877.4	0
-673.5	2		-877.3	1		-877.3	1		-877.3	0
-673.5	4		-877.2	2		-877.2	1		-877.2	1
-673.5	4		-877.1	3		-877.1	0		-877.1	0
-673.5	4		-877	1		-877	3		-877	0
-673.5	0		-876.9	2		-876.9	1		-876.9	1
-673.5	3		-876.8	1		-876.8	0		-876.8	2
-673.5	1		-876.7	2		-876.7	1		-876.7	5
-673.5	3		-876.6	2		-876.6	0		-876.6	3
-673	2		-876.5	2		-876.5	1		-876.5	3
-673	2		-876.4	2		-876.4	1		-876.4	1
-673	2		-876.3	0		-876.3	0		-876.3	0
-673	2		-876.2	0		-876.2	0		-876.2	1
-673	2		-876.1	2		-876.1	1		-876.1	2
-673	5		-876	0		-876	2		-876	2
-673	7		-875.9	2		-875.9	0		-875.9	0
-673	3		-875.8	1		-875.8	1		-875.8	2
-673	4		-875.7	0		-875.7	0		-875.7	1
-673	5		-875.6	3		-875.6	1		-875.6	1
-672.5	5		-875.5	2		-875.5	2		-875.5	0
-672.5	2		-875.4	0		-875.4	0		-875.4	2
-672.5	7		-875.3	0		-875.3	2		-875.3	0
-672.5	8		-875.2	1		-875.2	0		-875.2	2
-672.5	2		-875.1	2		-875.1	2		-875.1	3
-672.5	3		-875	1		-875	2		-875	2
-672.5	7		-874.9	1		-874.9	2		-874.9	2
-672.5	3		-874.8	1		-874.8	1		-874.8	1
-672.5	3		-874.7	3		-874.7	1		-874.7	0
-672.5	4		-874.6	0		-874.6	0		-874.6	1
-672	4		-874.5	2		-874.5	5		-874.5	0
-672	3		-874.4	2		-874.4	0		-874.4	1
-672	5		-874.3	2		-874.3	2		-874.3	1
-672	3		-874.2	1		-874.2	2		-874.2	1
-672	3		-874.1	0		-874.1	3		-874.1	1
-672	3		-874	1		-874	0		-874	1
-672	1		-873.9	0		-873.9	1		-873.9	0
-672	3		-873.8	2		-873.8	2		-873.8	2
-672	5		-873.7	1		-873.7	2		-873.7	9
-672	2		-873.6	1		-873.6	5		-873.6	4
-671.5	1		-873.5	0		-873.5	2		-873.5	2
-671.5	3		-873.4	1		-873.4	1		-873.4	0
-671.5	0		-873.3	2		-873.3	1		-873.3	0
-671.5	2		-873.2	1		-873.2	0		-873.2	2
-671.5	2		-873.1	0		-873.1	0		-873.1	2
-671.5	2		-873	2		-873	0		-873	1
-671.5	1		-872.9	1		-872.9	2		-872.9	1
-671.5	4		-872.8	0		-872.8	1		-872.8	2
-671.5	5		-872.7	1		-872.7	2		-872.7	0
-671.5	4		-872.6	1		-872.6	0		-872.6	1
-671	2		-872.5	0		-872.5	0		-872.5	2
-671	6		-872.4	0		-872.4	2		-872.4	1
-671	3		-872.3	1		-872.3	1		-872.3	4
-671	3		-872.2	2		-872.2	0		-872.2	1
-671	3		-872.1	0		-872.1	2		-872.1	2
-671	4		-872	0		-872	2		-872	2
-671	3		-871.9	1		-871.9	3		-871.9	5
-671	1		-871.8	2		-871.8	4		-871.8	2
-671	4		-871.7	1		-871.7	2		-871.7	1
-671	2		-871.6	2		-871.6	0		-871.6	1
-670.5	3		-871.5	6		-871.5	0		-871.5	3
-670.5	5		-871.4	2		-871.4	2		-871.4	1
-670.5	4		-871.3	1		-871.3	2		-871.3	1
-670.5	7		-871.2	2		-871.2	0		-871.2	2
-670.5	3		-871.1	3		-871.1	1		-871.1	0
-670.5	4		-871	1		-871	0		-871	2
-670.5	3		-870.9	1		-870.9	2		-870.9	2
-670.5	5		-870.8	2		-870.8	0		-870.8	3
-670.5	4		-870.7	1		-870.7	0		-870.7	1
-670.5	1		-870.6	2		-870.6	1		-870.6	1
-670	3		-870.5	2		-870.5	1		-870.5	0
-670	4		-870.4	1		-870.4	1		-870.4	0
-670	1		-870.3	3		-870.3	1		-870.3	3
-670	4		-870.2	0		-870.2	1		-870.2	1
-670	3		-870.1	1		-870.1	0		-870.1	1
-670	3		-870	2		-870	0		-870	2
-670	3		-869.9	0		-869.9	3		-869.9	2
-670	1		-869.8	0		-869.8	0		-869.8	2
-670	4		-869.7	1		-869.7	1		-869.7	0
-670	1		-869.6	1		-869.6	1		-869.6	1
-669.5	3		-869.5	1		-869.5	1		-869.5	3
-669.5	3		-869.4	1		-869.4	1		-869.4	0
-669.5	1		-869.3	3		-869.3	1		-869.3	1
-669.5	2		-869.2	4		-869.2	1		-869.2	1
-669.5	2		-869.1	3		-869.1	1		-869.1	4
-669.5	3		-869	1		-869	0		-869	1
-669.5	1		-868.9	0		-868.9	1		-868.9	0
-669.5	4		-868.8	0		-868.8	2		-868.8	2
-669.5	1		-868.7	2		-868.7	1		-868.7	1
-669.5	1		-868.6	0		-868.6	3		-868.6	2
-669	4		-868.5	3		-868.5	2		-868.5	0
-669	2		-868.4	1		-868.4	0		-868.4	2
-669	1		-868.3	2		-868.3	2		-868.3	1
-669	2		-868.2	0		-868.2	1		-868.2	2
-669	3		-868.1	0		-868.1	1		-868.1	5
-669	4		-868	4		-868	1		-868	3
-669	4		-867.9	0		-867.9	2		-867.9	1
-669	1		-867.8	0		-867.8	0		-867.8	2
-669	7		-867.7	0		-867.7	0		-867.7	3
-669	4		-867.6	5		-867.6	2		-867.6	0
-668.5	7		-867.5	1		-867.5	2		-867.5	1
-668.5	6		-867.4	1		-867.4	1		-867.4	1
-668.5	2		-867.3	2		-867.3	1		-867.3	1
-668.5	3		-867.2	0		-867.2	0		-867.2	2
-668.5	5		-867.1	3		-867.1	0		-867.1	1
-668.5	2		-867	2		-867	1		-867	2
-668.5	2		-866.9	3		-866.9	0		-866.9	2
-668.5	2		-866.8	0		-866.8	1		-866.8	1
-668.5	6		-866.7	2		-866.7	1		-866.7	1
-668.5	3		-866.6	1		-866.6	0		-866.6	1
-668	1		-866.5	2		-866.5	3		-866.5	2
-668	3		-866.4	0		-866.4	2		-866.4	2
-668	4		-866.3	1		-866.3	0		-866.3	2
-668	2		-866.2	1		-866.2	2		-866.2	0
-668	6		-866.1	4		-866.1	1		-866.1	2
-668	3		-866	1		-866	1		-866	0
-668	6		-865.9	1		-865.9	1		-865.9	2
-668	4		-865.8	1		-865.8	0		-865.8	3
-668	6		-865.7	1		-865.7	1		-865.7	0
-668	1		-865.6	1		-865.6	2		-865.6	0
-667.5	3		-865.5	3		-865.5	0		-865.5	2
-667.5	6		-865.4	2		-865.4	0		-865.4	4
-667.5	3		-865.3	1		-865.3	3		-865.3	0
-667.5	1		-865.2	1		-865.2	1		-865.2	1
-667.5	2		-865.1	3		-865.1	1		-865.1	4
-667.5	3		-865	3		-865	0		-865	2
-667.5	4		-864.9	1		-864.9	1		-864.9	1
-667.5	1		-864.8	0		-864.8	2		-864.8	2
-667.5	4		-864.7	4		-864.7	0		-864.7	4
-667.5	3		-864.6	1		-864.6	1		-864.6	1
-667	0		-864.5	1		-864.5	1		-864.5	4
-667	3		-864.4	3		-864.4	2		-864.4	2
-667	2		-864.3	1		-864.3	1		-864.3	5
-667	6		-864.2	0		-864.2	0		-864.2	2
-667	2		-864.1	0		-864.1	2		-864.1	3
-667	1		-864	0		-864	0		-864	1
-667	6		-863.9	3		-863.9	0		-863.9	5
-667	1		-863.8	3		-863.8	3		-863.8	2
-667	0		-863.7	1		-863.7	2		-863.7	1
-667	2		-863.6	2		-863.6	0		-863.6	3
-666.5	7		-863.5	1		-863.5	1		-863.5	1
-666.5	5		-863.4	1		-863.4	0		-863.4	3
-666.5	7		-863.3	1		-863.3	0		-863.3	2
-666.5	0		-863.2	2		-863.2	1		-863.2	3
-666.5	3		-863.1	2		-863.1	1		-863.1	7
-666.5	3		-863	0		-863	1		-863	5
-666.5	2		-862.9	0		-862.9	2		-862.9	4
-666.5	1		-862.8	3		-862.8	0		-862.8	4
-666.5	5		-862.7	0		-862.7	1		-862.7	10
-666.5	1		-862.6	1		-862.6	1		-862.6	3
-666	5		-862.5	0		-862.5	3		-862.5	6
-666	4		-862.4	2		-862.4	3		-862.4	6
-666	1		-862.3	1		-862.3	4		-862.3	6
-666	8		-862.2	0		-862.2	0		-862.2	8
-666	3		-862.1	1		-862.1	0		-862.1	8
-666	4		-862	1		-862	1		-862	5
-666	6		-861.9	1		-861.9	3		-861.9	6
-666	2		-861.8	5		-861.8	2		-861.8	5
-666	2		-861.7	0		-861.7	3		-861.7	5
-666	4		-861.6	2		-861.6	1		-861.6	5
-665.5	2		-861.5	1		-861.5	2		-861.5	5
-665.5	5		-861.4	0		-861.4	0		-861.4	9
-665.5	4		-861.3	2		-861.3	3		-861.3	3
-665.5	6		-861.2	2		-861.2	1		-861.2	3
-665.5	0		-861.1	1		-861.1	0		-861.1	7
-665.5	3		-861	0		-861	1		-861	3
-665.5	1		-860.9	2		-860.9	5		-860.9	10
-665.5	6		-860.8	1		-860.8	4		-860.8	7
-665.5	3		-860.7	0		-860.7	1		-860.7	3
-665.5	4		-860.6	3		-860.6	1		-860.6	3
-665	2		-860.5	1		-860.5	4		-860.5	3
-665	5		-860.4	4		-860.4	3		-860.4	3
-665	5		-860.3	1		-860.3	1		-860.3	7
-665	3		-860.2	1		-860.2	0		-860.2	8
-665	5		-860.1	4		-860.1	2		-860.1	7
-665	5		-860	7		-860	1		-860	7
-665	6		-859.9	2		-859.9	0		-859.9	5
-665	1		-859.8	3		-859.8	2		-859.8	5
-665	2		-859.7	2		-859.7	2		-859.7	11
-665	2		-859.6	1		-859.6	1		-859.6	3
-664.5	1		-859.5	1		-859.5	0		-859.5	7
-664.5	5		-859.4	2		-859.4	3		-859.4	14
-664.5	4		-859.3	1		-859.3	2		-859.3	8
-664.5	3		-859.2	2		-859.2	7		-859.2	13
-664.5	5		-859.1	2		-859.1	2		-859.1	9
-664.5	8		-859	4		-859	3		-859	5
-664.5	1		-858.9	5		-858.9	1		-858.9	8
-664.5	3		-858.8	2		-858.8	2		-858.8	13
-664.5	5		-858.7	3		-858.7	1		-858.7	8
-664.5	1		-858.6	2		-858.6	0		-858.6	14
-664	5		-858.5	2		-858.5	4		-858.5	13
-664	5		-858.4	4		-858.4	1		-858.4	16
-664	5		-858.3	3		-858.3	2		-858.3	11
-664	3		-858.2	0		-858.2	3		-858.2	13
-664	7		-858.1	4		-858.1	1		-858.1	12
-664	3		-858	2		-858	2		-858	18
-664	3		-857.9	1		-857.9	2		-857.9	15
-664	5		-857.8	5		-857.8	1		-857.8	16
-664	3		-857.7	2		-857.7	3		-857.7	9
-664	5		-857.6	0		-857.6	3		-857.6	11
-663.5	3		-857.5	2		-857.5	3		-857.5	9
-663.5	1		-857.4	7		-857.4	1		-857.4	10
-663.5	5		-857.3	7		-857.3	3		-857.3	17
-663.5	2		-857.2	1		-857.2	2		-857.2	15
-663.5	2		-857.1	3		-857.1	0		-857.1	24
-663.5	1		-857	5		-857	4		-857	16
-663.5	2		-856.9	3		-856.9	2		-856.9	8
-663.5	3		-856.8	2		-856.8	4		-856.8	18
-663.5	1		-856.7	4		-856.7	3		-856.7	19
-663.5	2		-856.6	2		-856.6	3		-856.6	21
-663	4		-856.5	3		-856.5	4		-856.5	30
-663	2		-856.4	5		-856.4	6		-856.4	17
-663	2		-856.3	7		-856.3	3		-856.3	21
-663	3		-856.2	1		-856.2	0		-856.2	27
-663	1		-856.1	4		-856.1	3		-856.1	19
-663	1		-856	3		-856	2		-856	20
-663	4		-855.9	5		-855.9	3		-855.9	27
-663	2		-855.8	4		-855.8	2		-855.8	26
-663	3		-855.7	2		-855.7	1		-855.7	32
-663	3		-855.6	4		-855.6	5		-855.6	34
-662.5	3		-855.5	2		-855.5	3		-855.5	30
-662.5	2		-855.4	6		-855.4	1		-855.4	35
-662.5	4		-855.3	5		-855.3	5		-855.3	41
-662.5	1		-855.2	3		-855.2	0		-855.2	34
-662.5	3		-855.1	3		-855.1	1		-855.1	29
-662.5	1		-855	1		-855	4		-855	40
-662.5	5		-854.9	1		-854.9	3		-854.9	41
-662.5	4		-854.8	6		-854.8	2		-854.8	32
-662.5	0		-854.7	6		-854.7	2		-854.7	46
-662.5	3		-854.6	8		-854.6	3		-854.6	28
-662	2		-854.5	6		-854.5	4		-854.5	33
-662	2		-854.4	8		-854.4	7		-854.4	48
-662	2		-854.3	5		-854.3	1		-854.3	50
-662	1		-854.2	6		-854.2	5		-854.2	48
-662	2		-854.1	10		-854.1	4		-854.1	40
-662	3		-854	7		-854	7		-854	39
-662	1		-853.9	10		-853.9	3		-853.9	55
-662	4		-853.8	9		-853.8	1		-853.8	36
-662	5		-853.7	6		-853.7	1		-853.7	54
-662	2		-853.6	5		-853.6	3		-853.6	31
-661.5	4		-853.5	4		-853.5	6		-853.5	48
-661.5	7		-853.4	8		-853.4	6		-853.4	49
-661.5	0		-853.3	12		-853.3	6		-853.3	59
-661.5	5		-853.2	13		-853.2	7		-853.2	52
-661.5	3		-853.1	15		-853.1	11		-853.1	43
-661.5	3		-853	14		-853	6		-853	46
-661.5	2		-852.9	8		-852.9	5		-852.9	47
-661.5	2		-852.8	11		-852.8	8		-852.8	52
-661.5	0		-852.7	8		-852.7	5		-852.7	56
-661.5	3		-852.6	15		-852.6	6		-852.6	63
-661	3		-852.5	9		-852.5	7		-852.5	40
-661	1		-852.4	17		-852.4	13		-852.4	55
-661	3		-852.3	10		-852.3	6		-852.3	50
-661	3		-852.2	13		-852.2	6		-852.2	54
-661	2		-852.1	17		-852.1	10		-852.1	42
-661	1		-852	13		-852	10		-852	50
-661	5		-851.9	26		-851.9	10		-851.9	54
-661	6		-851.8	17		-851.8	5		-851.8	46
-661	4		-851.7	24		-851.7	6		-851.7	56
-661	1		-851.6	18		-851.6	9		-851.6	46
-660.5	1		-851.5	20		-851.5	6		-851.5	74
-660.5	4		-851.4	18		-851.4	10		-851.4	58
-660.5	8		-851.3	29		-851.3	12		-851.3	50
-660.5	4		-851.2	19		-851.2	12		-851.2	61
-660.5	2		-851.1	34		-851.1	12		-851.1	52
-660.5	4		-851	20		-851	16		-851	56
-660.5	5		-850.9	45		-850.9	9		-850.9	60
-660.5	4		-850.8	29		-850.8	15		-850.8	67
-660.5	4		-850.7	18		-850.7	16		-850.7	57
-660.5	2		-850.6	34		-850.6	21		-850.6	50
-660	1		-850.5	37		-850.5	30		-850.5	52
-660	2		-850.4	27		-850.4	23		-850.4	60
-660	3		-850.3	25		-850.3	20		-850.3	59
-660	0		-850.2	33		-850.2	18		-850.2	50
-660	3		-850.1	42		-850.1	24		-850.1	40
-660	6		-850	24		-850	20		-850	59
-660	4		-849.9	29		-849.9	23		-849.9	56
-660	3		-849.8	45		-849.8	28		-849.8	55
-660	3		-849.7	24		-849.7	25		-849.7	49
-660	5		-849.6	45		-849.6	33		-849.6	60
-659.5	2		-849.5	31		-849.5	19		-849.5	72
-659.5	4		-849.4	39		-849.4	28		-849.4	56
-659.5	5		-849.3	40		-849.3	36		-849.3	45
-659.5	5		-849.2	33		-849.2	44		-849.2	60
-659.5	5		-849.1	43		-849.1	34		-849.1	43
-659.5	2		-849	46		-849	37		-849	65
-659.5	3		-848.9	37		-848.9	25		-848.9	59
-659.5	1		-848.8	48		-848.8	32		-848.8	66
-659.5	4		-848.7	49		-848.7	25		-848.7	60
-659.5	0		-848.6	39		-848.6	40		-848.6	60
-659	3		-848.5	38		-848.5	26		-848.5	53
-659	3		-848.4	57		-848.4	39		-848.4	67
-659	5		-848.3	51		-848.3	37		-848.3	68
-659	0		-848.2	44		-848.2	36		-848.2	58
-659	0		-848.1	38		-848.1	37		-848.1	62
-659	1		-848	45		-848	35		-848	60
-659	3		-847.9	30		-847.9	48		-847.9	61
-659	2		-847.8	47		-847.8	22		-847.8	57
-659	1		-847.7	43		-847.7	31		-847.7	68
-659	3		-847.6	47		-847.6	32		-847.6	47
-658.5	2		-847.5	50		-847.5	46		-847.5	66
-658.5	3		-847.4	44		-847.4	38		-847.4	67
-658.5	2		-847.3	47		-847.3	37		-847.3	58
-658.5	3		-847.2	56		-847.2	49		-847.2	42
-658.5	2		-847.1	44		-847.1	35		-847.1	53
-658.5	5		-847	46		-847	47		-847	66
-658.5	5		-846.9	47		-846.9	48		-846.9	63
-658.5	3		-846.8	38		-846.8	41		-846.8	70
-658.5	2		-846.7	47		-846.7	37		-846.7	64
-658.5	5		-846.6	65		-846.6	47		-846.6	68
-658	1		-846.5	58		-846.5	46		-846.5	55
-658	4		-846.4	51		-846.4	44		-846.4	59
-658	1		-846.3	56		-846.3	54		-846.3	65
-658	7		-846.2	55		-846.2	48		-846.2	50
-658	5		-846.1	52		-846.1	31		-846.1	59
-658	1		-846	45		-846	54		-846	62
-658	1		-845.9	53		-845.9	46		-845.9	48
-658	5		-845.8	55		-845.8	55		-845.8	52
-658	3		-845.7	69		-845.7	47		-845.7	47
-658	5		-845.6	59		-845.6	44		-845.6	70
-657.5	3		-845.5	61		-845.5	44		-845.5	65
-657.5	1		-845.4	55		-845.4	47		-845.4	58
-657.5	0		-845.3	49		-845.3	57		-845.3	61
-657.5	2		-845.2	78		-845.2	54		-845.2	62
-657.5	1		-845.1	57		-845.1	46		-845.1	51
-657.5	4		-845	41		-845	46		-845	51
-657.5	3		-844.9	46		-844.9	45		-844.9	67
-657.5	4		-844.8	52		-844.8	50		-844.8	64
-657.5	0		-844.7	58		-844.7	46		-844.7	64
-657.5	3		-844.6	57		-844.6	47		-844.6	66
-657	3		-844.5	57		-844.5	49		-844.5	81
-657	4		-844.4	48		-844.4	53		-844.4	64
-657	4		-844.3	55		-844.3	52		-844.3	51
-657	3		-844.2	48		-844.2	47		-844.2	50
-657	0		-844.1	61		-844.1	53		-844.1	69
-657	2		-844	58		-844	51		-844	56
-657	1		-843.9	56		-843.9	45		-843.9	56
-657	3		-843.8	56		-843.8	51		-843.8	57
-657	2		-843.7	52		-843.7	46		-843.7	59
-657	4		-843.6	54		-843.6	55		-843.6	75
-656.5	3		-843.5	56		-843.5	37		-843.5	41
-656.5	6		-843.4	53		-843.4	39		-843.4	63
-656.5	2		-843.3	47		-843.3	44		-843.3	51
-656.5	4		-843.2	63		-843.2	49		-843.2	63
-656.5	5		-843.1	53		-843.1	50		-843.1	50
-656.5	3		-843	58		-843	46		-843	54
-656.5	1		-842.9	58		-842.9	56		-842.9	58
-656.5	6		-842.8	64		-842.8	55		-842.8	58
-656.5	5		-842.7	49		-842.7	43		-842.7	60
-656.5	3		-842.6	58		-842.6	52		-842.6	51
-656	1		-842.5	54		-842.5	51		-842.5	58
-656	5		-842.4	46		-842.4	51		-842.4	52
-656	4		-842.3	65		-842.3	68		-842.3	68
-656	5		-842.2	55		-842.2	57		-842.2	51
-656	2		-842.1	51		-842.1	65		-842.1	55
-656	4		-842	55		-842	51		-842	67
-656	2		-841.9	55		-841.9	55		-841.9	60
-656	3		-841.8	49		-841.8	48		-841.8	63
-656	1		-841.7	51		-841.7	64		-841.7	69
-656	2		-841.6	63		-841.6	38		-841.6	53
-655.5	2		-841.5	74		-841.5	49		-841.5	70
-655.5	2		-841.4	62		-841.4	54		-841.4	61
-655.5	1		-841.3	61		-841.3	51		-841.3	83
-655.5	3		-841.2	52		-841.2	54		-841.2	69
-655.5	6		-841.1	63		-841.1	63		-841.1	64
-655.5	1		-841	51		-841	57		-841	60
-655.5	2		-840.9	60		-840.9	44		-840.9	60
-655.5	3		-840.8	56		-840.8	63		-840.8	60
-655.5	1		-840.7	51		-840.7	38		-840.7	64
-655.5	5		-840.6	65		-840.6	43		-840.6	61
-655	4		-840.5	61		-840.5	52		-840.5	44
-655	1		-840.4	64		-840.4	53		-840.4	67
-655	5		-840.3	58		-840.3	48		-840.3	63
-655	1		-840.2	54		-840.2	48		-840.2	73
-655	1		-840.1	55		-840.1	43		-840.1	55
-655	3		-840	55		-840	50		-840	47
-655	6		-839.9	62		-839.9	54		-839.9	77
-655	8		-839.8	52		-839.8	43		-839.8	70
-655	5		-839.7	56		-839.7	52		-839.7	51
-655	2		-839.6	52		-839.6	60		-839.6	63
-654.5	4		-839.5	67		-839.5	55		-839.5	70
-654.5	5		-839.4	49		-839.4	66		-839.4	55
-654.5	3		-839.3	64		-839.3	47		-839.3	57
-654.5	7		-839.2	66		-839.2	36		-839.2	55
-654.5	3		-839.1	57		-839.1	53		-839.1	82
-654.5	3		-839	40		-839	64		-839	75
-654.5	3		-838.9	61		-838.9	65		-838.9	61
-654.5	4		-838.8	53		-838.8	43		-838.8	66
-654.5	4		-838.7	59		-838.7	38		-838.7	62
-654.5	4		-838.6	57		-838.6	55		-838.6	68
-654	2		-838.5	60		-838.5	49		-838.5	59
-654	5		-838.4	65		-838.4	55		-838.4	69
-654	6		-838.3	46		-838.3	42		-838.3	64
-654	3		-838.2	51		-838.2	71		-838.2	50
-654	9		-838.1	43		-838.1	64		-838.1	53
-654	2		-838	66		-838	56		-838	49
-654	1		-837.9	62		-837.9	61		-837.9	59
-654	2		-837.8	52		-837.8	49		-837.8	61
-654	3		-837.7	56		-837.7	38		-837.7	58
-654	2		-837.6	64		-837.6	75		-837.6	57
-653.5	2		-837.5	58		-837.5	65		-837.5	75
-653.5	4		-837.4	56		-837.4	48		-837.4	75
-653.5	1		-837.3	67		-837.3	57		-837.3	70
-653.5	3		-837.2	46		-837.2	44		-837.2	65
-653.5	4		-837.1	59		-837.1	60		-837.1	56
-653.5	5		-837	55		-837	55		-837	71
-653.5	5		-836.9	52		-836.9	51		-836.9	56
-653.5	0		-836.8	46		-836.8	68		-836.8	49
-653.5	3		-836.7	58		-836.7	67		-836.7	49
-653.5	4		-836.6	53		-836.6	48		-836.6	62
-653	6		-836.5	63		-836.5	61		-836.5	59
-653	5		-836.4	56		-836.4	43		-836.4	75
-653	2		-836.3	63		-836.3	59		-836.3	61
-653	5		-836.2	60		-836.2	53		-836.2	76
-653	5		-836.1	60		-836.1	55		-836.1	50
-653	6		-836	54		-836	57		-836	64
-653	5		-835.9	51		-835.9	57		-835.9	67
-653	4		-835.8	62		-835.8	54		-835.8	62
-653	3		-835.7	65		-835.7	54		-835.7	67
-653	6		-835.6	52		-835.6	54		-835.6	62
-652.5	3		-835.5	53		-835.5	46		-835.5	70
-652.5	7		-835.4	52		-835.4	65		-835.4	57
-652.5	1		-835.3	62		-835.3	50		-835.3	57
-652.5	5		-835.2	49		-835.2	49		-835.2	58
-652.5	8		-835.1	61		-835.1	66		-835.1	57
-652.5	5		-835	48		-835	53		-835	62
-652.5	3		-834.9	63		-834.9	49		-834.9	66
-652.5	1		-834.8	53		-834.8	49		-834.8	65
-652.5	4		-834.7	63		-834.7	50		-834.7	55
-652.5	3		-834.6	58		-834.6	53		-834.6	60
-652	2		-834.5	54		-834.5	51		-834.5	54
-652	2		-834.4	58		-834.4	41		-834.4	72
-652	5		-834.3	49		-834.3	65		-834.3	84
-652	4		-834.2	59		-834.2	64		-834.2	55
-652	5		-834.1	49		-834.1	56		-834.1	60
-652	3		-834	55		-834	60		-834	59
-652	3		-833.9	51		-833.9	56		-833.9	50
-652	8		-833.8	56		-833.8	67		-833.8	48
-652	6		-833.7	46		-833.7	56		-833.7	51
-652	4		-833.6	64		-833.6	58		-833.6	72
-651.5	5		-833.5	62		-833.5	44		-833.5	70
-651.5	3		-833.4	51		-833.4	42		-833.4	45
-651.5	7		-833.3	51		-833.3	63		-833.3	59
-651.5	4		-833.2	55		-833.2	41		-833.2	65
-651.5	7		-833.1	62		-833.1	57		-833.1	42
-651.5	6		-833	57		-833	46		-833	58
-651.5	2		-832.9	69		-832.9	54		-832.9	74
-651.5	3		-832.8	55		-832.8	62		-832.8	57
-651.5	4		-832.7	65		-832.7	60		-832.7	61
-651.5	10		-832.6	53		-832.6	56		-832.6	68
-651	1		-832.5	44		-832.5	59		-832.5	57
-651	3		-832.4	54		-832.4	42		-832.4	68
-651	5		-832.3	68		-832.3	45		-832.3	75
-651	4		-832.2	53		-832.2	70		-832.2	51
-651	7		-832.1	67		-832.1	56		-832.1	51
-651	5		-832	57		-832	59		-832	60
-651	8		-831.9	64		-831.9	49		-831.9	71
-651	6		-831.8	61		-831.8	59		-831.8	65
-651	5		-831.7	50		-831.7	60		-831.7	57
-651	6		-831.6	66		-831.6	63		-831.6	64
-650.5	10		-831.5	52		-831.5	47		-831.5	74
-650.5	3		-831.4	50		-831.4	49		-831.4	69
-650.5	7		-831.3	60		-831.3	48		-831.3	79
-650.5	7		-831.2	58		-831.2	56		-831.2	74
-650.5	4		-831.1	52		-831.1	51		-831.1	57
-650.5	6		-831	57		-831	49		-831	50
-650.5	10		-830.9	59		-830.9	42		-830.9	56
-650.5	2		-830.8	59		-830.8	56		-830.8	69
-650.5	5		-830.7	55		-830.7	50		-830.7	52
-650.5	6		-830.6	55		-830.6	40		-830.6	66
-650	1		-830.5	51		-830.5	51		-830.5	51
-650	3		-830.4	47		-830.4	58		-830.4	68
-650	7		-830.3	57		-830.3	61		-830.3	59
[truncated: 59,512 more rows]

## Sheet: Fig. 3e
	R1 small	R1 large	F1 mon	R2 small	R2 large	F2 mon	R3 small	R3 large	F3 mon	Rav small	Rav large	Fav mon	F mon stdev	F large av	F large stdev
0 min	-	110	1	-	173	1	-	186	1	-	156.333
4 min	2.89	114.18	0.22	2.87	91.4	0.18	2.91	83.1	0.195	2.89	96.2267	0.198333	0.0164992	0.801667	5.42111
150 min	1.36	57.6	0.78	1.35	56.44	0.77	1.39	64.3	0.77	1.36667	59.4467	0.773333	0.00471405	0.226667	3.23822
360 min	2.77	-	1	2.74	-	1	2.74	-	1	2.75	#DIV/0!	1	0	0	#DIV/0!

## Sheet: Fig. 4b
Single Round Disaggregation mixture
Sample	Rh,1 /nm	SD	Rh,2 /nm	SD	F1		F2
Rep 1	1.44	0.07	72.38	4.52	0.07	0.02	0.93
Rep 2	2.48	0.01	74.99	1.91	0.12	0.01	0.88
Rep 3	2.22	0.03	66.13	1.49	0.09	0.01	0.91
	2.05	0.44	71.17	3.72	0.09	0.03	0.91	0.03
Pure			75.6
			73.11
			74.36
			74.36	1.02

## Sheet: Fig. 4c
Single Round Fraction Monomer
Sample	1	2	3	Mean	SD
59.18	0.08	0.1	0.1	0.09	0.01
74.36	0.07	0.11	0.08	0.09	0.02
122.47	0.11	0.03	0.08	0.07	0.03
237.87	0.06	0.07	0.06	0.06	0

## Sheet: Fig. 4d
Single Round Fraction Monomer
Sample	1	2	3	Mean	SD
0.1	0	0	0	0	0
0.5	0	0	0	0	0
0.75	0	0	0	0	0
1	0.07	0.06	0.05	0.06	0.01
2	0.07	0.11	0.07	0.09	0.02

[truncated: 5 more sheets: Fig. 4e-g, Fig. 5a, Fig. 5b, Fig. 5c, Fig. 5d]
